# Supplementary material for: [Benzyl(2-pyridylmeth­yl)amine]dichloridomercury(II)
Source: Acta Crystallogr Sect E Struct Rep Online. 2008 Dec 13;65(Pt 1):m55. doi: 10.1107/S1600536808040695 (PMC2967898; doi:10.1107/S1600536808040695)
Supplement: Supplementary file 1 [file e-65-00m55-sup1.cif]

##############################################################################
###                                                                        ###
###        Electronic paper (Acta Crystallographica Section E)             ###
###                                                                        ###
##############################################################################
#                                                                            #
# This CIF contains the data in a paper accepted for publication in Acta     #
# Crystallographica Section E. It conforms to the requirements of Notes      #
# for Authors for Section E, and has been peer reviewed under the auspices   #
# of the IUCr Commission on Journals.                                        #
#                                                                            #
# Full details of the Crystallographic Information File format               #
# are given in the paper "The Crystallographic Information File (CIF):       #
# a New Standard Archive File for Crystallography" by S. R. Hall, F. H.      #
# Allen and I. D. Brown [Acta Cryst. (1991), A47, 655-685].                  #
#                                                                            #
# The current version of the core CIF dictionary is obtainable from          #
# ftp://ftp.iucr.org/pub/cif_core.dic. The current version number is 2.4.    #
#                                                                            #
# Software is freely available for graphical display of the structure(s) in  #
# this CIF.  For information consult the CIF home page http://www.iucr.org/  #
# cif/home.html                                                              #
#                                                                            #
# This file may be used for bona fide research purposes within the           #
# scientific community so long as proper attribution is given to the journal # 
# article from which it was obtained.                                        #
#                                                                            #
##############################################################################
                                             
data_global
_audit_creation_method     'WinGX routine CIF_UPDATE'
_audit_conform_dict_name     cif_core.dic
_audit_conform_dict_version     2.3
_journal_date_recd_electronic     2008-11-30
_journal_date_accepted     2008-12-03
_journal_name_full     'Acta Crystallographica, Section E'
_journal_year     2009
_journal_volume     65
_journal_issue      1
_journal_page_first     m55
_journal_page_last     m55
_journal_paper_category     QM
_journal_coeditor_code     TK2337
_publ_contact_author_name     'Prof. Sung Kwon Kang'
_publ_contact_author_address
;
Department of Chemistry
Chungnam National University
Daejeon 305-764
Korea
;
_publ_contact_author_email     skkang@cnu.ac.kr
_publ_contact_author_fax     '82(42)8218896'
_publ_contact_author_phone     '82(42)8216552'
_publ_section_title
;
[Benzyl(2-pyridylmethyl)amine]dichloridomercury(II)
;
loop_
    _publ_author_name
    _publ_author_address
    'Seo, Hoe-Joo'
; Department of Chemistry
  Pusan National University
  Pusan 609-735
  Republic of Korea
;
    'Kim, Young-Inn'
; Department of Chemistry Education and Center for Plastic Information Systems
  Pusan National University
  Pusan 609-735
  Republic of Korea
;
    'Lee, You-Soon'
; Department of Chemistry
  Chungnam National University
  Daejeon 305-764
  Republic of Korea
;
    'Kang, Sung Kwon'
; Department of Chemistry
  Chungnam National University
  Daejeon 305-764
  Republic of Korea
;
data_I
_audit_creation_method     'WinGX routine CIF_UPDATE'
_chemical_name_systematic
;
[Benzyl(2-pyridylmethyl)amine]dichloridomercury(II)
;
_chemical_formula_moiety     'C13 H14 Cl2 Hg1 N2'
_chemical_formula_sum     'C13 H14 Cl2 Hg1 N2'
_chemical_formula_iupac     '[Hg Cl2 (C13 H14 N2)]'
_chemical_formula_weight     469.75
_symmetry_cell_setting     monoclinic
_symmetry_space_group_name_H-M     'P 21/c'
_symmetry_space_group_name_Hall     '-P 2ybc'
loop_
    _symmetry_equiv_pos_as_xyz
    'x, y, z'
    '-x, y+1/2, -z+1/2'
    '-x, -y, -z'
    'x, -y-1/2, z-1/2'
_cell_length_a     13.1045(3)
_cell_length_b     13.8233(3)
_cell_length_c     8.3201(2)
_cell_angle_alpha     90
_cell_angle_beta     91.1350(10)
_cell_angle_gamma     90
_cell_volume     1506.87(6)
_cell_formula_units_Z     4
_cell_measurement_reflns_used     6766
_cell_measurement_theta_min     2.9
_cell_measurement_theta_max     28.3
_cell_measurement_temperature     174(2)
_exptl_crystal_description     block
_exptl_crystal_colour     colourless
_exptl_crystal_size_max     0.12
_exptl_crystal_size_mid     0.11
_exptl_crystal_size_min     0.1
_exptl_crystal_density_diffrn     2.071
_exptl_crystal_density_method     'not measured'
_exptl_crystal_F_000     880
_exptl_absorpt_coefficient_mu     10.553
_exptl_absorpt_correction_type     multi-scan
_exptl_absorpt_process_details     '(SADABS; Bruker, 2002)'
_exptl_absorpt_correction_T_min     0.290
_exptl_absorpt_correction_T_max     0.345
_diffrn_radiation_type     MoK\a
_diffrn_radiation_wavelength     0.71073
_diffrn_measurement_device_type     'Bruker SMART CCD area-detector'
_diffrn_measurement_method     '\f and \w'
_diffrn_reflns_number     16218
_diffrn_reflns_av_R_equivalents     0.027
_diffrn_reflns_theta_min     1.6
_diffrn_reflns_theta_max     28.3
_diffrn_reflns_theta_full     28.3
_diffrn_measured_fraction_theta_max     0.999
_diffrn_measured_fraction_theta_full     0.999
_diffrn_reflns_limit_h_min     -15
_diffrn_reflns_limit_h_max     17
_diffrn_reflns_limit_k_min     -18
_diffrn_reflns_limit_k_max     18
_diffrn_reflns_limit_l_min     -11
_diffrn_reflns_limit_l_max     11
_reflns_number_total     3751
_reflns_number_gt     3258
_reflns_threshold_expression     I>2\s(I)
_refine_ls_structure_factor_coef     Fsqd
_refine_ls_matrix_type     full
_refine_ls_R_factor_gt     0.021
_refine_ls_wR_factor_ref     0.045
_refine_ls_goodness_of_fit_ref     1.03
_refine_ls_restrained_S_all     1.03
_refine_ls_number_reflns     3751
_refine_ls_number_parameters     195
_refine_ls_number_restraints     0
_refine_ls_hydrogen_treatment     mixed
_refine_ls_weighting_scheme     calc
_refine_ls_weighting_details
          'calc w=1/[\s^2^(Fo^2^)+(0.0166P)^2^+1.085P] where P=(Fo^2^+2Fc^2^)/3'
_refine_ls_shift/su_max     0.001
_refine_diff_density_max     0.69
_refine_diff_density_min     -0.82
_refine_ls_extinction_method     none
loop_
    _atom_type_symbol
    _atom_type_description
    _atom_type_scat_dispersion_real
    _atom_type_scat_dispersion_imag
    _atom_type_scat_source
    C C 0.0033 0.0016 'International Tables Vol C Tables 4.2.6.8 and 6.1.1.4'
    H H 0 0 'International Tables Vol C Tables 4.2.6.8 and 6.1.1.4'
    N N 0.0061 0.0033 'International Tables Vol C Tables 4.2.6.8 and 6.1.1.4'
    Cl Cl 0.1484 0.1585 'International Tables Vol C Tables 4.2.6.8 and 6.1.1.4'
    Hg Hg -2.3894 9.2266 'International Tables Vol C Tables 4.2.6.8 and 6.1.1.4'
_computing_data_collection     'SMART (Bruker, 2002)'
_computing_cell_refinement     'SAINT (Bruker, 2002)'
_computing_data_reduction     'SAINT (Bruker, 2002)'
_computing_structure_solution     'SHELXS97 (Sheldrick, 2008)'
_computing_structure_refinement     'SHELXL97 (Sheldrick, 2008)'
_computing_molecular_graphics     'ORTEP-3 for Windows (Farrugia, 1997)'
_computing_publication_material     'WinGX (Farrugia, 1999)'
loop_
    _atom_site_type_symbol
    _atom_site_label
    _atom_site_fract_x
    _atom_site_fract_y
    _atom_site_fract_z
    _atom_site_U_iso_or_equiv
    _atom_site_adp_type
    _atom_site_calc_flag
    _atom_site_refinement_flags
    _atom_site_occupancy
    _atom_site_disorder_assembly
    _atom_site_disorder_group
    Hg Hg1 0.212834(9) 0.445793(9) 0.162371(14) 0.03875(5) Uani d . 1 . .
    N N1 0.05042(19) 0.39726(18) 0.2591(3) 0.0381(6) Uani d . 1 . .
    C C2 -0.0374(3) 0.3898(3) 0.1748(4) 0.0468(8) Uani d . 1 . .
    H H2 -0.0373 0.4027 0.0651 0.056 Uiso calc R 1 . .
    C C3 -0.1277(3) 0.3639(3) 0.2442(5) 0.0550(9) Uani d . 1 . .
    H H3 -0.1876 0.3594 0.1829 0.066 Uiso calc R 1 . .
    C C4 -0.1275(3) 0.3447(3) 0.4051(5) 0.0540(9) Uani d . 1 . .
    H H4 -0.1878 0.3278 0.4551 0.065 Uiso calc R 1 . .
    C C5 -0.0378(3) 0.3505(2) 0.4930(4) 0.0462(8) Uani d . 1 . .
    H H5 -0.0365 0.3367 0.6024 0.055 Uiso calc R 1 . .
    C C6 0.0507(2) 0.3773(2) 0.4161(4) 0.0361(6) Uani d . 1 . .
    C C7 0.1496(2) 0.3892(3) 0.5091(4) 0.0463(8) Uani d . 1 . .
    H H7A 0.1518 0.4535 0.5559 0.056 Uiso calc R 1 . .
    H H7B 0.1517 0.3428 0.5966 0.056 Uiso calc R 1 . .
    N N8 0.24046(19) 0.37557(19) 0.4098(3) 0.0348(5) Uani d . 1 . .
    H H8 0.247(3) 0.312(3) 0.391(4) 0.050(10) Uiso d . 1 . .
    C C9 0.3360(3) 0.4089(3) 0.4915(4) 0.0526(9) Uani d . 1 . .
    H H9A 0.346 0.3736 0.5913 0.063 Uiso calc R 1 . .
    H H9B 0.3302 0.4771 0.5173 0.063 Uiso calc R 1 . .
    C C10 0.4254(2) 0.3936(3) 0.3868(4) 0.0411(7) Uani d . 1 B .
    C C11 0.4612(3) 0.4674(3) 0.2916(5) 0.0605(11) Uani d . 1 . .
    H H11 0.4251 0.5248 0.3025 0.073 Uiso calc R 1 A 1
    C C12 0.5321(13) 0.473(2) 0.1940(19) 0.052(4) Uani d P 0.50(4) B 1
    H H12 0.5498 0.5298 0.1412 0.062 Uiso calc PR 0.50(4) B 1
    C C13 0.5821(16) 0.384(3) 0.173(3) 0.066(7) Uani d P 0.50(4) B 1
    H H13 0.6361 0.381 0.1022 0.079 Uiso calc PR 0.50(4) B 1
    C C14 0.5540(15) 0.304(2) 0.252(2) 0.065(6) Uani d P 0.50(4) B 1
    H H14 0.5862 0.2457 0.2295 0.078 Uiso calc PR 0.50(4) B 1
    C C12A 0.5511(15) 0.4286(18) 0.1850(19) 0.053(5) Uani d P 0.50(4) B 2
    H H12A 0.5797 0.4699 0.1099 0.063 Uiso calc PR 0.50(4) B 2
    C C13A 0.5883(19) 0.337(2) 0.199(4) 0.075(7) Uani d P 0.50(4) B 2
    H H13A 0.6418 0.3166 0.1356 0.09 Uiso calc PR 0.50(4) B 2
    C C14A 0.5477(16) 0.2739(17) 0.307(4) 0.076(6) Uani d P 0.50(4) B 2
    H H14A 0.5745 0.2125 0.3251 0.092 Uiso calc PR 0.50(4) B 2
    C C15 0.4712(3) 0.3051(3) 0.3786(6) 0.0694(12) Uani d . 1 . .
    H H15 0.4541 0.2522 0.4419 0.083 Uiso calc R 1 B 1
    Cl Cl1 0.22317(7) 0.61872(6) 0.18426(10) 0.0500(2) Uani d . 1 . .
    Cl Cl2 0.23761(8) 0.36292(6) -0.08585(10) 0.0558(2) Uani d . 1 . .
loop_
    _atom_site_aniso_label
    _atom_site_aniso_U_11
    _atom_site_aniso_U_22
    _atom_site_aniso_U_33
    _atom_site_aniso_U_12
    _atom_site_aniso_U_13
    _atom_site_aniso_U_23
    Hg1 0.03980(7) 0.04565(7) 0.03086(7) -0.00518(5) 0.00190(5) 0.00120(5)
    N1 0.0373(14) 0.0425(14) 0.0344(13) -0.0046(11) 0.0005(11) 0.0004(11)
    C2 0.0426(19) 0.058(2) 0.0401(18) -0.0070(16) -0.0046(15) -0.0019(16)
    C3 0.0386(19) 0.065(2) 0.062(2) -0.0093(16) -0.0023(17) -0.0102(19)
    C4 0.044(2) 0.055(2) 0.064(2) -0.0122(16) 0.0201(17) -0.0085(18)
    C5 0.048(2) 0.0474(18) 0.0439(18) -0.0041(15) 0.0132(15) 0.0000(15)
    C6 0.0383(16) 0.0338(14) 0.0365(16) 0.0025(13) 0.0069(13) -0.0041(13)
    C7 0.0431(19) 0.068(2) 0.0275(16) 0.0032(16) 0.0037(13) -0.0025(15)
    N8 0.0344(13) 0.0390(13) 0.0309(13) 0.0012(11) -0.0024(10) -0.0015(11)
    C9 0.043(2) 0.080(2) 0.0349(18) -0.0055(18) -0.0100(15) -0.0113(17)
    C10 0.0325(16) 0.062(2) 0.0285(15) -0.0043(14) -0.0112(12) -0.0002(14)
    C11 0.046(2) 0.085(3) 0.050(2) -0.021(2) -0.0177(18) 0.013(2)
    C12 0.031(5) 0.083(11) 0.040(5) -0.018(7) -0.014(4) 0.018(7)
    C13 0.028(7) 0.12(2) 0.053(6) 0.000(11) -0.008(6) 0.011(14)
    C14 0.031(8) 0.103(18) 0.062(9) 0.025(10) 0.006(6) 0.009(8)
    C12A 0.045(11) 0.063(14) 0.051(6) -0.013(8) -0.007(8) 0.013(10)
    C13A 0.032(8) 0.101(18) 0.093(18) -0.006(10) 0.013(8) -0.027(13)
    C14A 0.044(7) 0.073(9) 0.111(18) -0.005(6) -0.001(10) -0.003(9)
    C15 0.039(2) 0.073(3) 0.096(3) 0.0058(19) -0.016(2) 0.002(2)
    Cl1 0.0564(5) 0.0400(4) 0.0539(5) -0.0043(4) 0.0104(4) -0.0042(4)
    Cl2 0.0875(7) 0.0456(4) 0.0346(4) 0.0015(4) 0.0060(4) -0.0064(3)
_geom_special_details
;
All e.s.d.'s (except the e.s.d. in the dihedral angle between two l.s. planes)
are estimated using the full covariance matrix. The cell e.s.d.'s are taken
into account individually in the estimation of e.s.d.'s in distances, angles
and torsion angles; correlations between e.s.d.'s in cell parameters are only
used when they are defined by crystal symmetry. An approximate (isotropic)
treatment of cell e.s.d.'s is used for estimating e.s.d.'s involving l.s.
planes.
;
loop_
    _geom_bond_atom_site_label_1
    _geom_bond_atom_site_label_2
    _geom_bond_site_symmetry_2
    _geom_bond_distance
    _geom_bond_publ_flag
    Hg1 N8 . 2.298(2) ?
    Hg1 N1 . 2.387(3) ?
    Hg1 Cl2 . 2.3895(8) ?
    Hg1 Cl1 . 2.4010(8) ?
    N1 C6 . 1.334(4) ?
    N1 C2 . 1.340(4) ?
    C2 C3 . 1.375(5) ?
    C2 H2 . 0.93 ?
    C3 C4 . 1.365(5) ?
    C3 H3 . 0.93 ?
    C4 C5 . 1.375(5) ?
    C4 H4 . 0.93 ?
    C5 C6 . 1.386(4) ?
    C5 H5 . 0.93 ?
    C6 C7 . 1.506(4) ?
    C7 N8 . 1.475(4) ?
    C7 H7A . 0.97 ?
    C7 H7B . 0.97 ?
    N8 C9 . 1.486(4) ?
    N8 H8 . 0.89(4) ?
    C9 C10 . 1.489(5) ?
    C9 H9A . 0.97 ?
    C9 H9B . 0.97 ?
    C10 C15 . 1.365(5) ?
    C10 C11 . 1.380(5) ?
    C11 C12 . 1.248(17) ?
    C11 C12A . 1.58(2) ?
    C11 H11 . 0.93 ?
    C12 C13 . 1.403(19) ?
    C12 H12 . 0.93 ?
    C13 C14 . 1.35(3) ?
    C13 H13 . 0.93 ?
    C14 C15 . 1.524(19) ?
    C14 H14 . 0.93 ?
    C12A C13A . 1.37(3) ?
    C12A H12A . 0.93 ?
    C13A C14A . 1.36(2) ?
    C13A H13A . 0.93 ?
    C14A C15 . 1.25(2) ?
    C14A H14A . 0.93 ?
    C15 H15 . 0.93 ?
loop_
    _geom_angle_atom_site_label_1
    _geom_angle_atom_site_label_2
    _geom_angle_atom_site_label_3
    _geom_angle_site_symmetry_1
    _geom_angle_site_symmetry_3
    _geom_angle
    _geom_angle_publ_flag
    N8 Hg1 N1 . . 72.83(9) ?
    N8 Hg1 Cl2 . . 123.37(7) ?
    N1 Hg1 Cl2 . . 107.11(7) ?
    N8 Hg1 Cl1 . . 110.18(7) ?
    N1 Hg1 Cl1 . . 107.67(7) ?
    Cl2 Hg1 Cl1 . . 122.31(3) ?
    C6 N1 C2 . . 118.8(3) ?
    C6 N1 Hg1 . . 113.8(2) ?
    C2 N1 Hg1 . . 127.4(2) ?
    N1 C2 C3 . . 122.5(3) ?
    N1 C2 H2 . . 118.7 ?
    C3 C2 H2 . . 118.7 ?
    C4 C3 C2 . . 118.5(3) ?
    C4 C3 H3 . . 120.7 ?
    C2 C3 H3 . . 120.7 ?
    C3 C4 C5 . . 119.7(3) ?
    C3 C4 H4 . . 120.1 ?
    C5 C4 H4 . . 120.1 ?
    C4 C5 C6 . . 119.0(3) ?
    C4 C5 H5 . . 120.5 ?
    C6 C5 H5 . . 120.5 ?
    N1 C6 C5 . . 121.4(3) ?
    N1 C6 C7 . . 117.8(3) ?
    C5 C6 C7 . . 120.8(3) ?
    N8 C7 C6 . . 113.2(2) ?
    N8 C7 H7A . . 108.9 ?
    C6 C7 H7A . . 108.9 ?
    N8 C7 H7B . . 108.9 ?
    C6 C7 H7B . . 108.9 ?
    H7A C7 H7B . . 107.8 ?
    C7 N8 C9 . . 112.7(2) ?
    C7 N8 Hg1 . . 109.47(18) ?
    C9 N8 Hg1 . . 113.3(2) ?
    C7 N8 H8 . . 108(2) ?
    C9 N8 H8 . . 107(2) ?
    Hg1 N8 H8 . . 106(2) ?
    N8 C9 C10 . . 110.7(3) ?
    N8 C9 H9A . . 109.5 ?
    C10 C9 H9A . . 109.5 ?
    N8 C9 H9B . . 109.5 ?
    C10 C9 H9B . . 109.5 ?
    H9A C9 H9B . . 108.1 ?
    C15 C10 C11 . . 118.6(4) ?
    C15 C10 C9 . . 120.6(4) ?
    C11 C10 C9 . . 120.8(4) ?
    C12 C11 C10 . . 133.4(14) ?
    C10 C11 C12A . . 109.8(9) ?
    C12 C11 H11 . . 113.3 ?
    C10 C11 H11 . . 113.3 ?
    C11 C12 C13 . . 112.4(18) ?
    C11 C12 H12 . . 123.8 ?
    C13 C12 H12 . . 123.8 ?
    C14 C13 C12 . . 122(2) ?
    C14 C13 H13 . . 119.1 ?
    C12 C13 H13 . . 119.1 ?
    C13 C14 C15 . . 122.2(14) ?
    C13 C14 H14 . . 118.9 ?
    C15 C14 H14 . . 118.9 ?
    C13A C12A C11 . . 122.2(15) ?
    C13A C12A H12A . . 118.9 ?
    C11 C12A H12A . . 118.9 ?
    C14A C13A C12A . . 120(2) ?
    C14A C13A H13A . . 119.8 ?
    C12A C13A H13A . . 119.8 ?
    C15 C14A C13A . . 115(2) ?
    C15 C14A H14A . . 122.5 ?
    C13A C14A H14A . . 122.5 ?
    C14A C15 C10 . . 133.5(13) ?
    C10 C15 C14 . . 111.4(11) ?
    C14A C15 H15 . . 101.8 ?
    C10 C15 H15 . . 124.3 ?
    C14 C15 H15 . . 124.3 ?
loop_
    _geom_hbond_atom_site_label_D
    _geom_hbond_atom_site_label_H
    _geom_hbond_atom_site_label_A
    _geom_hbond_site_symmetry_A
    _geom_hbond_distance_DH
    _geom_hbond_distance_HA
    _geom_hbond_distance_DA
    _geom_hbond_angle_DHA
    N8 H8 Cl2 4_566 0.89(4) 2.44(4) 3.297(3) 163(3)
