# Supplementary material for: [Benzyl(2-pyridylmeth­yl)amine]dichloridomercury(II)
Source: Acta Crystallogr Sect E Struct Rep Online. 2008 Dec 13;65(Pt 1):m55. doi: 10.1107/S1600536808040695 (PMC2967898; doi:10.1107/S1600536808040695)
Supplement: Supplementary file 2 [file e-65-00m55-Isup2.hkl]

#
# h,k,l, Fc-squared, Fo-squared, sigma(Fo-squared) and status flag
#
data_I
_shelx_title ' HgBenzCl2 in P2(1)/c'
_shelx_refln_list_code          4
_shelx_F_calc_maximum      314.98
_exptl_crystal_F_000       880.00
_reflns_d_resolution_high  0.7492
 
loop_
 _symmetry_equiv_pos_as_xyz
 'x, y, z'
 '-x, y+1/2, -z+1/2'
 '-x, -y, -z'
 'x, -y-1/2, z-1/2'
 
_cell_length_a    13.1045
_cell_length_b    13.8233
_cell_length_c     8.3201
_cell_angle_alpha  90.000
_cell_angle_beta   91.135
_cell_angle_gamma  90.000
 
_shelx_F_squared_multiplier     1.000
 
loop_
 _refln_index_h
 _refln_index_k
 _refln_index_l
 _refln_F_squared_calc
 _refln_F_squared_meas
 _refln_F_squared_sigma
 _refln_observed_status
   1   0   0     6469.93     5159.88    550.63 o
   2   0   0    65046.08    63119.44    952.50 o
   3   0   0    66226.32    64460.59    969.52 o
   4   0   0    61468.30    59705.52    782.83 o
   5   0   0    73812.02    71866.39    943.08 o
   6   0   0     9286.65     9453.32    140.68 o
   7   0   0    45271.34    43664.31    585.67 o
   8   0   0     2295.42     2439.16     53.94 o
   9   0   0    30075.99    29339.18    407.91 o
  10   0   0     1672.03     1709.20     56.09 o
  11   0   0    11813.18    11268.04    207.31 o
  12   0   0    12184.17    12035.19    223.65 o
  13   0   0      214.81      213.45     32.99 o
  14   0   0     4502.07     4562.94    117.67 o
  15   0   0      345.00      371.34     44.24 o
  16   0   0     2354.56     2149.13    146.21 o
  17   0   0      527.60      648.52     95.04 o
   1   1   0    13274.05    13678.71    159.55 o
   2   1   0      498.22      596.98     12.88 o
   3   1   0    14197.12    14315.86    158.77 o
   4   1   0     2357.31     2399.43     35.76 o
   5   1   0     2542.00     2603.74     34.15 o
   6   1   0     4912.95     4886.45     61.10 o
   7   1   0        0.67        0.37      7.37 o
   8   1   0     3863.23     3831.78     51.80 o
   9   1   0      146.65      147.26     13.20 o
  10   1   0      216.34      223.36     16.89 o
  11   1   0      144.20      164.49     18.49 o
  12   1   0      455.70      466.37     26.16 o
  13   1   0      282.75      292.91     24.86 o
  14   1   0       12.32       46.69     20.33 o
  15   1   0      307.06      312.03     42.71 o
  16   1   0       21.77      -11.01     33.50 o
  17   1   0       59.56       74.95     44.95 o
   0   2   0    55163.62    53609.17    811.56 o
   1   2   0     1974.90     2044.72     25.97 o
   2   2   0    36288.81    36247.11    388.66 o
   3   2   0    15106.42    15187.24    156.94 o
   4   2   0    12695.25    12667.25    144.66 o
   5   2   0    27001.76    26301.89    251.75 o
   6   2   0      338.32      346.14     13.24 o
   7   2   0    22553.21    22187.56    218.72 o
   8   2   0     2499.97     2487.46     38.90 o
   9   2   0     9639.55     9393.32    106.04 o
  10   2   0     4561.79     4450.50     71.23 o
  11   2   0     2164.12     2191.03     47.96 o
  12   2   0     5023.40     5003.94     91.66 o
  13   2   0       40.96       80.28     22.20 o
  14   2   0     2964.92     2812.82     78.08 o
  15   2   0      332.14      329.23     37.35 o
  16   2   0     1123.62     1181.96     58.86 o
  17   2   0      579.41      618.02     56.91 o
   1   3   0    69214.95    67483.60    885.54 o
   2   3   0     6983.12     7305.80     79.33 o
   3   3   0    24046.38    23968.08    244.41 o
   4   3   0    20178.12    19812.24    221.39 o
   5   3   0     6439.29     6477.08     79.88 o
   6   3   0    26514.04    25844.59    268.36 o
   7   3   0      181.78      204.21     15.67 o
   8   3   0    15479.20    15241.16    170.22 o
   9   3   0     3025.73     3041.97     54.93 o
  10   3   0     5256.17     4991.51     79.25 o
  11   3   0     2780.38     2575.79     59.54 o
  12   3   0      820.96      807.47     36.92 o
  13   3   0     4194.54     3949.33     91.71 o
  14   3   0       70.91       66.94     27.68 o
  15   3   0     1613.37     1621.38     67.22 o
  16   3   0      434.69      493.80     45.29 o
  17   3   0      552.17      646.98     51.40 o
   0   4   0    33211.36    34607.35    875.67 o
   1   4   0     8749.79     9218.60     98.75 o
   2   4   0     1426.36     1479.37     27.81 o
   3   4   0      966.16     1042.84     24.73 o
   4   4   0      603.49      633.43     17.39 o
   5   4   0      200.50      254.98     12.51 o
   6   4   0     2471.31     2540.65     41.10 o
   7   4   0       54.46       79.69     14.28 o
   8   4   0     1164.83     1177.63     31.73 o
   9   4   0       26.50       20.56     13.21 o
  10   4   0     2203.05     2073.91     47.29 o
  11   4   0     2033.06     1962.05     52.50 o
  12   4   0      337.41      331.67     31.89 o
  13   4   0        3.20       -4.62     23.53 o
  14   4   0       50.83       54.92     26.40 o
  15   4   0      318.66      321.80     40.10 o
  16   4   0       31.51       67.40     33.71 o
  17   4   0      142.08      114.84     37.95 o
   1   5   0    50432.61    50063.64    499.26 o
   2   5   0    15401.86    15097.53    147.45 o
   3   5   0    16314.79    16127.61    158.06 o
   4   5   0    26591.71    26400.13    252.67 o
   5   5   0     1898.61     1918.29     34.09 o
   6   5   0    29460.37    29275.04    284.46 o
   7   5   0      586.72      605.48     21.23 o
   8   5   0    17149.52    17075.67    204.73 o
   9   5   0     5136.81     4999.80     78.96 o
  10   5   0     8719.63     8612.04    120.80 o
  11   5   0    10124.61    10105.01    212.18 o
  12   5   0      594.44      637.25     39.27 o
  13   5   0     6139.87     6404.66    127.93 o
  14   5   0      247.12      207.17     33.01 o
  15   5   0     2865.74     3231.68     91.51 o
  16   5   0      715.66      841.15     91.53 o
   0   6   0     8916.36     9417.82    187.44 o
   1   6   0      314.13      302.23     10.91 o
   2   6   0     6005.85     6062.38     67.01 o
   3   6   0     1342.26     1244.02     24.52 o
   4   6   0     2659.16     2645.42     40.02 o
   5   6   0     6192.83     6289.92    117.37 o
   6   6   0      220.73      243.20     14.86 o
   7   6   0     5401.75     5471.27     80.61 o
   8   6   0      915.66      830.76     28.33 o
   9   6   0     2277.39     2238.83     53.11 o
  10   6   0      534.22      504.41     29.26 o
  11   6   0      894.41      906.21     38.08 o
  12   6   0      823.92      747.16     41.87 o
  13   6   0       61.47       95.86     28.76 o
  14   6   0      943.09      959.59     52.10 o
  15   6   0        2.77       11.21     29.64 o
  16   6   0      378.51      402.39     45.00 o
   1   7   0    15613.72    15218.39    152.40 o
   2   7   0     3668.40     3615.89     43.09 o
   3   7   0    14909.09    15072.05    150.46 o
   4   7   0    14385.75    14018.94    143.55 o
   5   7   0     1955.68     1946.76     35.22 o
   6   7   0    11376.89    11465.22    158.82 o
   7   7   0      114.74      123.22     15.54 o
   8   7   0    10019.87     9905.66    143.66 o
   9   7   0     1866.06     1885.14     49.41 o
  10   7   0     2097.00     2089.05     61.56 o
  11   7   0     4712.81     4703.36     90.68 o
  12   7   0      246.05      281.19     33.04 o
  13   7   0     2016.34     2089.59     70.26 o
  14   7   0        9.46       23.94     41.20 o
  15   7   0     1155.05     1220.86     61.26 o
  16   7   0      408.80      523.81     96.11 o
   0   8   0     5253.17     5377.12    110.48 o
   1   8   0       30.59       49.92      8.55 o
   2   8   0     8577.14     8565.95     87.81 o
   3   8   0     7265.98     7172.97     76.24 o
   4   8   0     2515.73     2522.36     37.79 o
   5   8   0     8366.75     8223.22     99.53 o
   6   8   0      110.63      150.76     16.88 o
   7   8   0     8442.30     8406.54    125.34 o
   8   8   0     1509.35     1458.00     59.31 o
   9   8   0     4587.22     4517.05    123.09 o
  10   8   0     4755.11     4664.21     88.67 o
  11   8   0      208.36      246.73     27.60 o
  12   8   0     3052.41     3046.94     89.64 o
  13   8   0       25.87       40.93     28.14 o
  14   8   0     1720.56     1796.81     68.66 o
  15   8   0      345.68      373.64     52.26 o
   1   9   0      399.12      435.19     18.36 o
   2   9   0        4.56       18.67     10.47 o
   3   9   0      947.82      956.40     28.46 o
   4   9   0      276.27      276.46     17.02 o
   5   9   0      348.02      397.90     20.44 o
   6   9   0      194.61      207.05     19.66 o
   7   9   0       30.92       22.93     16.08 o
   8   9   0       71.88       91.93     19.95 o
   9   9   0       51.12       59.57     19.86 o
  10   9   0       20.38       27.79     20.03 o
  11   9   0       10.40       19.45     21.64 o
  12   9   0       35.16       23.10     26.14 o
  13   9   0        5.42        3.10     28.07 o
  14   9   0        5.53      -24.90     40.85 o
  15   9   0       22.51       24.55     41.40 o
   0  10   0    15921.37    15561.42    317.64 o
   1  10   0     1256.88     1254.60     32.19 o
   2  10   0    15765.29    15396.79    168.37 o
   3  10   0     7533.46     7421.20     99.82 o
   4  10   0     4719.62     4651.69     79.58 o
   5  10   0     9671.19     9301.05    122.18 o
   6  10   0      327.03      346.60     24.41 o
   7  10   0     8006.11     8028.10    124.77 o
   8  10   0      193.67      235.25     24.25 o
   9  10   0     4709.34     4754.37     90.20 o
  10  10   0     2746.43     2833.80     68.76 o
  11  10   0      847.70      872.99     41.51 o
  12  10   0     2728.88     2837.98    142.97 o
  13  10   0       11.43        1.03     28.76 o
  14  10   0     1315.04     1305.75     74.57 o
   1  11   0     4805.41     4554.95     70.39 o
   2  11   0      688.57      659.30     25.20 o
   3  11   0     5952.95     5868.00     85.58 o
   4  11   0     3091.88     2951.35     54.77 o
   5  11   0      781.00      819.71     29.97 o
   6  11   0     4077.07     4070.46     70.09 o
   7  11   0      108.47      109.78     21.68 o
   8  11   0     3308.97     3350.53     72.49 o
   9  11   0      368.12      342.39     29.21 o
  10  11   0     1252.75     1285.81     47.92 o
  11  11   0      838.25      851.19     54.77 o
  12  11   0      298.37      294.24     37.99 o
  13  11   0      521.80      462.54     53.42 o
  14  11   0       59.65       34.89     40.85 o
   0  12   0     9235.99     9001.65    217.82 o
   1  12   0      388.92      403.49     24.92 o
   2  12   0     5197.14     5288.17     80.91 o
   3  12   0     2681.68     2762.02     53.53 o
   4  12   0     2952.57     3014.85     57.71 o
   5  12   0     3697.65     3833.08     68.01 o
   6  12   0      332.91      373.36     24.51 o
   7  12   0     3272.07     3405.62     73.38 o
   8  12   0      124.90      129.52     24.48 o
   9  12   0     1356.23     1591.37     52.98 o
  10  12   0      353.51      378.49     32.85 o
  11  12   0      386.03      454.55     36.55 o
  12  12   0      828.63      882.58     62.15 o
  13  12   0       27.20       50.44     38.54 o
   1  13   0     7647.39     7535.54    117.77 o
   2  13   0     1296.10     1241.38     37.71 o
   3  13   0     5646.18     5415.96     97.81 o
   4  13   0     3579.40     3546.68     65.63 o
   5  13   0     1595.55     1575.84     55.80 o
   6  13   0     4756.96     4514.14     88.49 o
   7  13   0       63.01       49.53     22.27 o
   8  13   0     3227.01     3272.89     74.91 o
   9  13   0      370.40      391.14     32.44 o
  10  13   0     1143.88     1156.38     68.56 o
  11  13   0      952.58     1074.41     57.75 o
  12  13   0      250.00      271.69     48.22 o
   0  14   0        1.86       12.15     34.63 o
   1  14   0        0.04      -12.18     18.77 o
   2  14   0      141.47       69.46     20.82 o
   3  14   0        1.34       16.03     17.55 o
   4  14   0       44.75       19.32     18.45 o
   5  14   0        2.54        5.80     18.16 o
   6  14   0       47.68       46.58     20.62 o
   7  14   0        1.76       -8.93     21.91 o
   8  14   0      136.47      120.33     27.06 o
   9  14   0       57.91       21.04     25.80 o
  10  14   0        6.13        6.96     29.20 o
  11  14   0       17.51      -26.14     30.72 o
   1  15   0     2106.72     2147.22     60.16 o
   2  15   0      703.39      726.60     36.41 o
   3  15   0      602.77      596.39     37.45 o
   4  15   0     1220.06     1213.12     40.64 o
   5  15   0      199.79      194.99     25.14 o
   6  15   0     1397.85     1509.28     79.05 o
   7  15   0       95.92       96.36     26.94 o
   8  15   0      776.41      787.32     42.99 o
   9  15   0      302.75      359.81     42.31 o
  10  15   0      272.12      290.14     41.61 o
   0  16   0     1988.76     2023.77     92.43 o
   1  16   0       77.40      124.86     26.76 o
   2  16   0     1830.17     1642.33     53.26 o
   3  16   0      595.99      570.50     35.19 o
   4  16   0      960.71      902.21     38.88 o
   5  16   0     1039.60      903.42     39.42 o
   6  16   0      219.02      227.65     27.54 o
   7  16   0     1122.90     1138.09     50.20 o
   8  16   0        0.57      -25.01     30.57 o
   1  17   0      184.46      279.17     35.57 o
   2  17   0       83.55       99.37     26.93 o
   3  17   0       46.12       74.79     27.03 o
   4  17   0      270.47      288.34     32.28 o
   5  17   0        4.78      -21.15     25.20 o
   6  17   0      215.93      277.90     39.70 o
   0  18   0     1181.69     1166.50     74.93 o
   1  18   0      101.85       67.06     28.98 o
   2  18   0      758.36      785.39     44.77 o
   3  18   0      400.28      418.49     37.52 o
 -17   1   1     1716.37     1913.03     84.86 o
 -16   1   1        8.43      -11.83     29.32 o
 -15   1   1     3028.41     3096.73     76.66 o
 -14   1   1      985.54     1048.65     43.99 o
 -13   1   1     3898.48     3898.36     79.52 o
 -12   1   1     6931.18     6789.05    110.98 o
 -11   1   1     2293.16     2270.43     57.39 o
 -10   1   1    18213.05    17722.19    230.93 o
  -9   1   1       49.08       53.14     11.19 o
  -8   1   1    26790.26    26241.80    257.37 o
  -7   1   1     8919.38     8977.82     96.70 o
  -6   1   1    23639.77    23363.57    241.85 o
  -5   1   1    56207.01    56258.37    560.34 o
  -4   1   1     2505.94     2593.26     36.60 o
  -3   1   1    84685.91    81076.52    800.05 o
  -2   1   1     3513.84     3613.68     47.33 o
  -1   1   1    71999.22    69519.57    842.59 o
   0   1   1    10787.02    11764.67    137.36 o
   1   1   1    49571.67    48670.31    476.52 o
   2   1   1    70699.44    69632.47    740.40 o
   3   1   1     8458.03     8364.69     97.85 o
   4   1   1    78779.67    76361.77    755.87 o
   5   1   1      327.60      305.31     11.31 o
   6   1   1    57299.07    55044.96    557.75 o
   7   1   1    15496.04    15146.08    179.65 o
   8   1   1    17306.10    16846.72    172.73 o
   9   1   1    18362.57    17905.79    185.03 o
  10   1   1      441.05      457.06     20.33 o
  11   1   1    10534.59    10187.90    126.85 o
  12   1   1      165.13      151.78     20.56 o
  13   1   1     6452.82     6619.04    156.05 o
  14   1   1     1572.73     1556.65     66.86 o
  15   1   1     1446.04     1648.42     73.03 o
  16   1   1     1577.03     1614.88     89.46 o
  17   1   1      125.11       74.15     72.11 o
 -17   2   1       29.95       80.36     49.35 o
 -16   2   1      788.68      927.68     61.08 o
 -15   2   1       10.84       25.67     24.30 o
 -14   2   1      944.94      971.90     43.00 o
 -13   2   1      235.62      211.24     25.83 o
 -12   2   1     2533.82     2524.55     59.90 o
 -11   2   1     5432.54     5313.10     91.39 o
 -10   2   1       15.95       11.48     14.29 o
  -9   2   1     4474.32     4584.48     70.43 o
  -8   2   1       40.57       57.33     10.64 o
  -7   2   1     1774.91     1752.93     31.91 o
  -6   2   1     6323.79     6530.48     77.83 o
  -5   2   1     2561.70     2624.64     37.07 o
  -4   2   1     7539.06     7676.66     84.76 o
  -3   2   1      834.72      856.71     16.58 o
  -2   2   1     3976.42     4083.43     46.71 o
  -1   2   1      359.15      447.53      9.89 o
   0   2   1    52922.27    51634.02    553.61 o
   1   2   1     7788.91     8206.64     85.08 o
   2   2   1     5491.59     6219.33     74.13 o
   3   2   1    32071.33    31818.48    320.84 o
   4   2   1      209.60      239.21     10.53 o
   5   2   1    13346.05    12863.17    139.74 o
   6   2   1     2463.60     2302.66     34.28 o
   7   2   1     6158.38     6168.63     72.79 o
   8   2   1     9214.27     9092.51    101.85 o
   9   2   1      791.29      793.39     28.96 o
  10   2   1     3259.17     3331.52     55.33 o
  11   2   1       37.92       49.26     14.91 o
  12   2   1     3659.33     3547.41     83.25 o
  13   2   1     1303.94     1307.28     52.69 o
  14   2   1      901.96      876.16     47.57 o
  15   2   1      772.71      809.53     54.85 o
  16   2   1       41.74       82.99     36.89 o
  17   2   1      368.25      307.20     82.70 o
 -17   3   1      272.32      303.78     58.76 o
 -16   3   1       69.72       88.46     32.93 o
 -15   3   1      802.09      816.74     48.68 o
 -14   3   1       49.05       54.17     24.07 o
 -13   3   1     1664.52     1541.73     50.59 o
 -12   3   1     1153.98     1210.05     43.01 o
 -11   3   1      660.52      624.23     30.57 o
 -10   3   1     3620.17     3413.33     66.44 o
  -9   3   1      121.96      110.06     14.62 o
  -8   3   1     5526.56     5411.74     77.76 o
  -7   3   1     1104.11     1104.14     25.67 o
  -6   3   1     5609.27     5495.84     68.83 o
  -5   3   1     2626.29     2511.61     36.76 o
  -4   3   1     6582.31     6735.18     76.90 o
  -3   3   1     9513.23     9524.08    110.06 o
  -2   3   1     2725.55     3109.28     36.76 o
  -1   3   1    28396.60    28657.56    336.23 o
   0   3   1     9875.69     9909.26    122.72 o
   1   3   1     7863.89     7955.40     79.05 o
   2   3   1     3206.49     3033.61     46.21 o
   3   3   1       75.63       78.66      8.92 o
   4   3   1    11038.67    11148.21    122.62 o
   5   3   1      350.97      388.48     15.49 o
   6   3   1     2267.08     2226.12     41.20 o
   7   3   1     1106.85     1097.12     25.40 o
   8   3   1      988.66      966.41     24.12 o
   9   3   1     2625.41     2660.85     45.90 o
  10   3   1      684.61      625.20     23.77 o
  11   3   1     2930.06     2869.97     64.00 o
  12   3   1      777.59      778.57     41.44 o
  13   3   1      965.43     1011.73     47.53 o
  14   3   1      535.51      606.26     42.64 o
  15   3   1       96.12      128.34     43.65 o
  16   3   1      696.21      742.83     57.99 o
  17   3   1        0.40      -26.69     38.23 o
 -17   4   1      123.81       96.69     57.11 o
 -16   4   1     2141.49     2301.11     94.85 o
 -15   4   1      173.99      129.47     37.45 o
 -14   4   1     3141.58     3185.03     95.91 o
 -13   4   1     1980.16     1989.15     58.28 o
 -12   4   1     3051.09     3041.04     68.63 o
 -11   4   1     9453.22     9453.37    142.48 o
 -10   4   1      929.17      946.41     35.00 o
  -9   4   1    17853.39    17497.76    209.73 o
  -8   4   1     1005.81     1056.34     30.00 o
  -7   4   1    22004.14    22043.67    234.68 o
  -6   4   1    13884.27    13935.40    152.82 o
  -5   4   1    15051.52    15132.87    174.69 o
  -4   4   1    48645.01    49051.75    459.25 o
  -3   4   1      127.07      166.58      8.49 o
  -2   4   1    45750.64    45601.28    420.89 o
  -1   4   1      873.69      889.07     20.45 o
   0   4   1    47970.69    47895.21    475.74 o
   1   4   1    20149.65    20087.50    205.41 o
   2   4   1    14786.72    14827.11    144.32 o
   3   4   1    43667.91    43318.46    430.20 o
   4   4   1      704.15      744.55     20.55 o
   5   4   1    38493.74    38112.98    425.22 o
   6   4   1     3446.24     3390.10     54.74 o
   7   4   1    20431.13    20206.19    235.64 o
   8   4   1    14644.96    14620.37    179.44 o
   9   4   1     2550.70     2472.36     50.10 o
  10   4   1     8339.57     8216.93    126.71 o
  11   4   1        6.98       33.05     19.33 o
  12   4   1     7479.37     7286.63    122.18 o
  13   4   1      939.83      949.61     49.68 o
  14   4   1     2271.20     2326.61     99.09 o
  15   4   1     1758.19     1865.06     70.55 o
  16   4   1      392.67      384.82     51.29 o
 -16   5   1      100.13       99.45     43.57 o
 -15   5   1       29.02        9.94     32.63 o
 -14   5   1       60.26       41.38     27.66 o
 -13   5   1       53.86       71.89     26.64 o
 -12   5   1      840.10      746.47     36.57 o
 -11   5   1        4.45       -4.95     16.64 o
 -10   5   1     1134.87     1090.16     38.04 o
  -9   5   1      106.38      106.04     16.26 o
  -8   5   1      444.61      413.94     21.00 o
  -7   5   1      975.47     1030.16     28.76 o
  -6   5   1      839.78      920.39     21.50 o
  -5   5   1     3165.34     3205.41     42.47 o
  -4   5   1      348.18      411.11     13.12 o
  -3   5   1     3510.01     3579.91     40.29 o
  -2   5   1        5.23        5.97      5.46 o
  -1   5   1     3360.99     3615.54     46.18 o
   0   5   1      432.16      408.02     12.75 o
   1   5   1     2999.47     3444.29    140.22 o
   2   5   1     1663.52     1623.41     25.00 o
   3   5   1       98.04      103.11     10.49 o
   4   5   1     4118.05     4188.19     52.16 o
   5   5   1      350.84      377.73     16.09 o
   6   5   1     3412.25     3391.84     52.07 o
   7   5   1      162.13      170.16     14.49 o
   8   5   1     1280.44     1261.05     42.14 o
   9   5   1      646.12      592.77     29.03 o
  10   5   1      176.88      181.29     22.44 o
  11   5   1       34.40       44.07     19.40 o
  12   5   1        3.67        2.99     19.84 o
  13   5   1      489.98      451.10     38.27 o
  14   5   1       11.82       13.01     26.42 o
  15   5   1       72.24       41.29     30.95 o
  16   5   1        1.78      -22.01     35.25 o
 -16   6   1     1720.28     1828.69     87.01 o
 -15   6   1       67.53       78.75     39.64 o
 -14   6   1     2357.30     2350.68     90.72 o
 -13   6   1     3426.07     3541.74    103.24 o
 -12   6   1     2464.72     2290.42     72.70 o
 -11   6   1     3701.44     3796.28    103.56 o
 -10   6   1      286.16      296.25     34.34 o
  -9   6   1    19682.83    19436.25    233.29 o
  -8   6   1      744.10      799.45     24.58 o
  -7   6   1    21461.44    21267.66    227.24 o
  -6   6   1    12868.25    12733.58    203.18 o
  -5   6   1    12276.53    12179.77    211.82 o
  -4   6   1    40114.10    40105.23    355.57 o
  -3   6   1     6214.69     6436.50     77.90 o
  -2   6   1    53686.20    53482.11    534.62 o
  -1   6   1    11470.95    12118.67    122.01 o
   0   6   1    36064.61    35242.04    333.27 o
   1   6   1    10528.99    10491.82    206.43 o
   2   6   1    17204.63    17197.35    169.04 o
   3   6   1    37343.94    37033.92    349.85 o
   4   6   1     3323.05     3397.31     45.77 o
   5   6   1    25928.98    25580.64    269.86 o
   6   6   1     3714.65     3842.73     57.72 o
   7   6   1    15624.84    15560.35    228.02 o
   8   6   1     5797.98     5801.23    107.71 o
   9   6   1     4226.97     4165.41     78.32 o
  10   6   1     9799.91     9636.23    146.52 o
  11   6   1        3.22       -9.30     22.10 o
  12   6   1     5442.09     5423.95    110.05 o
  13   6   1      210.76      267.00     35.32 o
  14   6   1     1417.62     1393.28     61.21 o
  15   6   1     1495.97     1531.93     67.25 o
  16   6   1      551.72      629.08     51.49 o
 -16   7   1        1.62        9.41     39.92 o
 -15   7   1     1052.12     1052.53     78.95 o
 -14   7   1      142.04      201.35     41.18 o
 -13   7   1     1186.77     1206.48     68.92 o
 -12   7   1     2805.11     2799.75     88.44 o
 -11   7   1      576.88      536.51     35.58 o
 -10   7   1     4642.28     4704.94    110.78 o
  -9   7   1        6.12       -8.57     14.13 o
  -8   7   1     6926.67     7002.95    100.23 o
  -7   7   1     2201.75     2265.66     40.70 o
  -6   7   1     6277.86     6351.83    124.90 o
  -5   7   1     6174.33     6132.43     72.62 o
  -4   7   1     3153.94     3184.95     58.62 o
  -3   7   1    13065.47    13012.25    136.65 o
  -2   7   1      942.82      980.96     27.07 o
  -1   7   1    25806.58    26097.69    251.59 o
   0   7   1     3508.49     3463.92     44.00 o
   1   7   1     7286.71     6887.14     75.94 o
   2   7   1     8146.25     8152.47     88.80 o
   3   7   1     2327.30     2256.87     36.47 o
   4   7   1     9363.13     9414.16    109.99 o
   5   7   1      264.00      259.83     16.37 o
   6   7   1     6761.30     6587.32    140.41 o
   7   7   1     1045.83     1068.68     35.53 o
   8   7   1     2263.83     2176.56     52.62 o
   9   7   1     2296.56     2204.93     62.06 o
  10   7   1      646.54      551.23     31.66 o
  11   7   1     3973.24     3994.55     82.90 o
  12   7   1      119.37      113.79     25.64 o
  13   7   1     1084.49     1069.92     53.58 o
  14   7   1      785.11      811.44     51.03 o
  15   7   1      627.64      690.14    106.47 o
  16   7   1      365.28      431.75     47.72 o
 -15   8   1       24.10       -6.19     36.60 o
 -14   8   1      527.01      522.25     53.03 o
 -13   8   1      185.61      183.62     39.33 o
 -12   8   1      461.15      453.86     37.49 o
 -11   8   1      410.47      528.16     64.47 o
 -10   8   1       81.51       79.66     23.28 o
  -9   8   1     1474.82     1457.91     44.66 o
  -8   8   1      173.26      190.29     20.41 o
  -7   8   1     1994.46     1973.05     43.29 o
  -6   8   1     1149.33     1130.27     30.06 o
  -5   8   1      513.81      533.17     17.43 o
  -4   8   1     2065.87     2052.44     31.66 o
  -3   8   1      842.80      916.31     20.33 o
  -2   8   1     7989.50     8038.40    157.43 o
  -1   8   1     3495.50     3663.26     47.68 o
   0   8   1     2727.08     2755.52     38.94 o
   1   8   1     5701.74     5857.49     68.32 o
   2   8   1     1257.42     1221.20     22.71 o
   3   8   1     6260.94     6189.13    102.06 o
   4   8   1       33.50       40.62     10.83 o
   5   8   1     3954.69     3891.95     62.20 o
   6   8   1     1563.66     1505.86     44.84 o
   7   8   1     1264.90     1172.17     37.97 o
   8   8   1      725.28      682.34     31.28 o
   9   8   1      883.24      907.12     50.42 o
  10   8   1     3088.99     3081.18     91.70 o
  11   8   1       10.69       10.22     21.22 o
  12   8   1      836.65      822.38     41.95 o
  13   8   1      125.38      152.59     37.39 o
  14   8   1      121.85      152.24     41.60 o
  15   8   1      403.85      443.96     46.15 o
 -15   9   1     1457.13     1681.84     83.60 o
 -14   9   1      354.83      296.20     47.78 o
 -13   9   1     1196.27     1274.01     67.70 o
 -12   9   1     1235.05     1423.71     67.86 o
 -11   9   1     1226.08     1316.21     54.12 o
 -10   9   1     3581.98     3777.52    130.64 o
  -9   9   1        0.14       14.50     18.19 o
  -8   9   1     8466.50     8620.87    170.39 o
  -7   9   1     1412.56     1519.89     43.12 o
  -6   9   1     5389.40     5397.51     88.64 o
  -5   9   1     7118.42     7081.82     87.77 o
  -4   9   1     2351.40     2342.79     41.03 o
  -3   9   1    16754.78    16867.78    230.65 o
  -2   9   1      299.98      321.38     15.75 o
  -1   9   1    11418.52    11338.30    164.39 o
   0   9   1     6143.14     6271.57     78.79 o
   1   9   1     8001.81     7556.24     91.71 o
   2   9   1    12334.50    11990.54    133.74 o
   3   9   1     1343.33     1251.64     31.86 o
   4   9   1    13891.04    13761.80    204.95 o
   5   9   1      998.26     1021.85     30.84 o
   6   9   1     8911.94     8692.34    140.75 o
   7   9   1     4114.44     3906.42     74.94 o
   8   9   1     2588.15     2560.86     60.39 o
   9   9   1     5006.14     4737.11     89.38 o
  10   9   1      231.65      253.85     27.35 o
  11   9   1     4862.02     4682.53    123.36 o
  12   9   1      169.56      169.68     28.52 o
  13   9   1     1742.71     1840.65     92.83 o
  14   9   1      880.09      882.43     55.48 o
  15   9   1      521.68      530.78     49.64 o
 -14  10   1      139.68      111.98     42.13 o
 -13  10   1      419.86      511.44     83.61 o
 -12  10   1        2.01      -18.13     38.58 o
 -11  10   1      625.11      643.68     68.89 o
 -10  10   1        3.90        5.88     22.11 o
  -9  10   1      994.10     1068.87     41.23 o
  -8  10   1      302.62      279.78     24.84 o
  -7  10   1     1251.48     1282.62     47.43 o
  -6  10   1     1502.53     1448.33     46.09 o
  -5  10   1      535.62      525.31     22.64 o
  -4  10   1     2102.24     2067.51     42.24 o
  -3  10   1      251.22      263.84     15.54 o
  -2  10   1     5327.55     5295.82     76.55 o
  -1  10   1      367.40      330.77     24.62 o
   0  10   1     1680.97     1620.21     35.80 o
   1  10   1      803.80      780.82     25.27 o
   2  10   1     1658.95     1563.74     48.04 o
   3  10   1      993.92      971.19     29.74 o
   4  10   1      400.09      395.18     21.12 o
   5  10   1     2192.19     2059.37     57.92 o
   6  10   1        0.55       14.47     16.70 o
   7  10   1     1233.09     1157.74     47.52 o
   8  10   1       24.15       13.08     18.28 o
   9  10   1      778.13      750.65     36.65 o
  10  10   1      661.26      644.77     36.77 o
  11  10   1      142.43      139.28     31.30 o
  12  10   1      256.11      211.40     30.68 o
  13  10   1        0.60       -1.86     29.22 o
  14  10   1      271.83      241.37     39.66 o
 -13  11   1      771.80      735.20     67.20 o
 -12  11   1      584.45      651.86     54.67 o
 -11  11   1      595.61      607.43     51.04 o
 -10  11   1     2399.35     2503.08     86.26 o
  -9  11   1        0.45       40.37     21.22 o
  -8  11   1     3639.58     3617.78     75.19 o
  -7  11   1      999.78     1020.05     38.25 o
  -6  11   1     3407.50     3443.89     61.88 o
  -5  11   1     4505.59     4616.51     73.51 o
  -4  11   1      774.42      857.07     29.01 o
  -3  11   1     9436.64     9435.19    122.10 o
  -2  11   1      801.21      843.81     31.04 o
  -1  11   1     6020.84     5970.49    104.30 o
   0  11   1     4126.72     4228.93     67.01 o
   1  11   1     4563.75     4345.33     75.87 o
   2  11   1     9105.09     8958.44    118.48 o
   3  11   1      526.98      547.61     24.61 o
   4  11   1     9110.80     9162.88    122.61 o
   5  11   1      433.59      449.64     41.58 o
   6  11   1     6193.85     6202.30    117.86 o
   7  11   1     2552.16     2539.47     61.29 o
   8  11   1     2107.91     2293.58     64.63 o
   9  11   1     4243.24     4200.17     86.10 o
  10  11   1       51.14       76.20     24.63 o
  11  11   1     2256.10     2431.42     83.84 o
  12  11   1       68.26       76.58     27.84 o
  13  11   1      946.22     1067.26     57.44 o
 -13  12   1      579.21      636.30     87.27 o
 -12  12   1      237.12      192.49     43.28 o
 -11  12   1     1220.24     1189.76     65.67 o
 -10  12   1        6.82       11.52     31.31 o
  -9  12   1     2240.37     2165.36     69.82 o
  -8  12   1      614.60      651.95     34.75 o
  -7  12   1     2382.99     2473.67     60.83 o
  -6  12   1     2318.17     2348.45     51.44 o
  -5  12   1      584.30      597.35     27.23 o
  -4  12   1     4414.09     4389.79     82.73 o
  -3  12   1      142.24      121.90     17.07 o
  -2  12   1     8661.21     8342.78    112.79 o
  -1  12   1     2246.30     2115.36     61.44 o
   0  12   1     3798.64     3686.58     69.65 o
   1  12   1     5887.57     5569.02     93.16 o
   2  12   1     2192.19     2090.85     47.96 o
   3  12   1     6645.39     6395.49     94.55 o
   4  12   1        3.32       20.39     15.86 o
   5  12   1     6421.65     6316.91     95.67 o
   6  12   1      790.03      784.57     33.68 o
   7  12   1     2549.13     2579.24     64.42 o
   8  12   1     1120.31     1073.67     43.94 o
   9  12   1     1679.70     1677.64     55.21 o
  10  12   1     2767.57     2640.20     77.42 o
  11  12   1       49.03       19.40     25.58 o
  12  12   1     1436.61     1497.31     57.49 o
  13  12   1       49.86       37.70     34.55 o
 -12  13   1      197.35      148.92     41.70 o
 -11  13   1       94.06       73.35     38.09 o
 -10  13   1      435.13      391.10     45.72 o
  -9  13   1        1.92        9.59     26.51 o
  -8  13   1      735.86      860.25     51.54 o
  -7  13   1       63.51       60.99     22.51 o
  -6  13   1      736.92      803.86     32.47 o
  -5  13   1      835.34      913.41     33.57 o
  -4  13   1      496.33      497.33     26.29 o
  -3  13   1      756.51      831.45     30.71 o
  -2  13   1       29.06       50.44     16.81 o
  -1  13   1     2123.78     2218.06     68.53 o
   0  13   1      141.30      176.93     21.35 o
   1  13   1      922.58      971.35     37.38 o
   2  13   1      734.72      787.12     30.74 o
   3  13   1      192.73      190.30     20.84 o
   4  13   1      937.95     1001.78     41.90 o
   5  13   1       16.90       -0.10     17.38 o
   6  13   1      364.55      401.78     31.95 o
   7  13   1      169.43      205.41     27.35 o
   8  13   1      292.90      326.09     41.70 o
   9  13   1      267.70      318.57     40.00 o
  10  13   1        0.26       45.25     26.16 o
  11  13   1      183.41      219.82     33.76 o
  12  13   1       25.09       66.56     30.79 o
 -11  14   1      722.22      816.36     60.86 o
 -10  14   1      101.01      152.64     40.40 o
  -9  14   1     1745.15     1769.57     95.65 o
  -8  14   1      117.72      125.34     30.92 o
  -7  14   1     1629.53     1724.09     63.71 o
  -6  14   1      880.78      844.45     35.16 o
  -5  14   1     1164.74     1195.42     39.42 o
  -4  14   1     2873.88     2864.77     94.82 o
  -3  14   1       11.00       10.83     17.15 o
  -2  14   1     2749.11     2820.99     62.80 o
  -1  14   1      349.30      362.83     39.06 o
   0  14   1     2563.72     2616.69     68.36 o
   1  14   1     1999.80     1864.78     47.50 o
   2  14   1     1033.10     1000.36     35.70 o
   3  14   1     3827.45     3614.76     68.59 o
   4  14   1        1.31      -16.58     18.35 o
   5  14   1     2382.33     2439.82     57.08 o
   6  14   1      547.22      593.67     32.06 o
   7  14   1     1509.58     1673.61     55.19 o
   8  14   1     1419.70     1515.39     55.10 o
   9  14   1      132.54      116.53     27.87 o
  10  14   1     1206.59     1242.03     52.65 o
  11  14   1        0.79       13.90     28.88 o
 -10  15   1      177.61       54.78     39.31 o
  -9  15   1       67.38       81.27     58.98 o
  -8  15   1      154.62      143.01     34.29 o
  -7  15   1      142.10      189.89     33.67 o
  -6  15   1       75.05       45.32     32.34 o
  -5  15   1      354.65      371.76     32.65 o
  -4  15   1        4.99       -5.57     19.67 o
  -3  15   1      667.71      590.86     38.85 o
  -2  15   1      172.32      127.57     23.86 o
  -1  15   1      311.30      269.86     30.08 o
   0  15   1      428.01      356.18     32.58 o
   1  15   1      203.91      171.67     25.08 o
   2  15   1      687.16      612.34     31.11 o
   3  15   1       37.37       16.69     19.53 o
   4  15   1      554.33      544.02     31.42 o
   5  15   1       21.32       24.80     20.71 o
   6  15   1      538.68      503.45     39.12 o
   7  15   1       61.18       31.26     25.03 o
   8  15   1      313.88      364.17     44.75 o
   9  15   1      263.35      297.96     34.95 o
  10  15   1       57.47       57.20     32.80 o
  -8  16   1        1.08      -23.19     29.63 o
  -7  16   1      843.80     1025.88     54.72 o
  -6  16   1      203.81      226.02     36.14 o
  -5  16   1      762.52      831.57     48.62 o
  -4  16   1      865.86      986.68     48.31 o
  -3  16   1       68.12       66.03     24.02 o
  -2  16   1      850.44      954.83     41.79 o
  -1  16   1        6.48       24.17     22.67 o
   0  16   1     1067.76     1117.87     51.20 o
   1  16   1      323.57      340.49     30.76 o
   2  16   1      324.30      321.81     30.09 o
   3  16   1      593.86      641.88     34.54 o
   4  16   1       14.94       13.15     21.43 o
   5  16   1      602.34      676.63     56.49 o
   6  16   1       60.15       93.17     26.17 o
   7  16   1      318.56      319.94     35.17 o
   8  16   1      556.82      603.47     42.72 o
  -6  17   1      848.84      819.34     59.91 o
  -5  17   1     1083.68     1045.19     73.45 o
  -4  17   1      252.31      272.22     42.96 o
  -3  17   1     1718.00     1719.96     74.86 o
  -2  17   1        2.99        3.02     27.44 o
  -1  17   1     1958.57     1952.80     59.99 o
   0  17   1      348.18      314.41     32.51 o
   1  17   1     1248.80     1201.77     49.09 o
   2  17   1     1067.52     1089.65     47.54 o
   3  17   1      373.07      376.94     34.89 o
   4  17   1     1268.69     1260.98     47.21 o
   5  17   1        2.61      -14.15     23.86 o
   6  17   1      935.67      995.51     44.61 o
  -3  18   1       21.04       -3.17     38.18 o
  -2  18   1      142.72      163.90     41.35 o
  -1  18   1        7.62      -22.11     26.53 o
   0  18   1       92.07      157.07     29.06 o
   1  18   1       77.40      122.21     29.96 o
   2  18   1        3.65       -6.97     25.33 o
   3  18   1       55.75      105.88     31.69 o
 -17   0   2      289.67      246.85     85.15 o
 -16   0   2     2743.77     2819.34    174.70 o
 -15   0   2     1874.00     2108.55     97.22 o
 -14   0   2     1494.49     1524.87     81.03 o
 -13   0   2     8710.81     8742.58    215.29 o
 -12   0   2      949.71      980.42     99.84 o
 -11   0   2    15621.23    15763.69    331.12 o
 -10   0   2     1413.84     1472.66     79.90 o
  -9   0   2    23012.80    23011.59    451.12 o
  -8   0   2    12382.60    12428.23    254.97 o
  -7   0   2     8143.90     8081.26    182.00 o
  -6   0   2    46035.08    46224.64    617.16 o
  -5   0   2    12857.34    13517.91    217.28 o
  -4   0   2    60557.88    60816.82    918.10 o
  -3   0   2     8060.43     8436.45    135.33 o
  -2   0   2    43433.79    44604.14    674.25 o
  -1   0   2    40136.02    40549.86    522.26 o
   0   0   2    23131.93    23872.01    363.55 o
   1   0   2    33240.64    32671.89    498.46 o
   2   0   2    10265.73    10935.07    275.19 o
   3   0   2    99214.48    97276.82   1270.91 o
   4   0   2     6178.10     6027.13     94.37 o
   5   0   2     8809.97     7965.22    122.25 o
   6   0   2    18131.97    16724.14    238.54 o
   7   0   2     6262.44     6049.14    102.66 o
   8   0   2    31974.88    31666.39    438.62 o
   9   0   2      206.06      216.59     21.90 o
  10   0   2    15390.01    15051.69    230.30 o
  11   0   2     4704.75     4756.70    111.55 o
  12   0   2     7158.92     6995.99    179.42 o
  13   0   2     5541.23     5653.28    159.34 o
  14   0   2      753.21      813.42     90.95 o
  15   0   2     3906.29     4017.43    193.69 o
  16   0   2      164.33      162.40     68.76 o
  17   0   2     1295.24     1103.35    118.13 o
 -17   1   2      255.73      267.79     60.61 o
 -16   1   2      115.34      152.91     41.03 o
 -15   1   2      165.81      206.38     38.15 o
 -14   1   2      214.32      295.21     32.28 o
 -13   1   2      240.07      230.27     28.18 o
 -12   1   2      455.64      452.55     30.76 o
 -11   1   2      297.26      302.56     22.88 o
 -10   1   2     1255.22     1298.09     40.30 o
  -9   1   2       26.46       38.00     12.94 o
  -8   1   2     1286.26     1313.75     39.48 o
  -7   1   2      239.09      260.56     12.79 o
  -6   1   2     3623.99     4059.40     52.49 o
  -5   1   2     2403.86     2544.30     46.81 o
  -4   1   2       21.28       29.27      6.38 o
  -3   1   2      252.78      253.88      8.59 o
  -2   1   2       90.34      127.48      4.98 o
  -1   1   2      406.65      482.50     11.67 o
   0   1   2      889.54     1038.01     13.81 o
   1   1   2     4515.78     4810.87     57.83 o
   2   1   2     2100.30     2155.90     29.82 o
   3   1   2       46.90       49.83      7.16 o
   4   1   2     1151.65     1262.93     31.17 o
   5   1   2     2478.64     2448.63     35.16 o
   6   1   2      158.74      167.50     11.67 o
   7   1   2     2240.04     2251.68     36.77 o
   8   1   2      500.71      466.79     18.37 o
   9   1   2     1081.81     1087.12     27.88 o
  10   1   2     1656.94     1573.68     35.34 o
  11   1   2      759.74      787.75     29.19 o
  12   1   2      617.82      534.76     35.69 o
  13   1   2       27.59       31.37     32.75 o
  14   1   2      638.28      577.86     46.73 o
  15   1   2        2.15      -36.46     36.46 o
  16   1   2      240.92      287.41     54.61 o
  17   1   2       94.01       92.40     83.45 o
 -17   2   2       79.04      107.65     54.17 o
 -16   2   2     1136.63     1173.31     67.63 o
 -15   2   2     1024.49     1105.48    127.95 o
 -14   2   2      776.06      761.40     55.09 o
 -13   2   2     3185.64     3215.08     70.69 o
 -12   2   2      176.77      204.61     22.63 o
 -11   2   2     7344.61     7166.83    112.15 o
 -10   2   2     1005.86      940.47     32.19 o
  -9   2   2     8369.61     8191.91    117.89 o
  -8   2   2     8451.29     8119.94    137.50 o
  -7   2   2     5182.68     5154.32     74.66 o
  -6   2   2    25907.10    26254.96    270.36 o
  -5   2   2      235.95      297.02     14.22 o
  -4   2   2    38713.34    39267.09    392.67 o
  -3   2   2     8112.66     8301.56     88.40 o
  -2   2   2    22686.73    23111.82    254.66 o
  -1   2   2    23893.07    24646.03    290.55 o
   0   2   2    12596.54    13367.34    145.55 o
   1   2   2    42608.64    42635.82    393.61 o
   2   2   2      543.11      609.70     14.48 o
   3   2   2    48773.76    48460.67    484.56 o
   4   2   2     2659.74     2593.36     40.53 o
   5   2   2    14925.50    14404.21    156.70 o
   6   2   2    15979.92    15780.31    160.42 o
   7   2   2     4234.63     4104.43     54.52 o
   8   2   2    14837.91    14484.79    152.86 o
   9   2   2       78.60       89.12     12.99 o
  10   2   2     7082.49     6896.78     93.14 o
  11   2   2     1953.01     1939.52     54.26 o
  12   2   2     3671.53     3605.20     84.94 o
  13   2   2     2062.18     1908.59     79.84 o
  14   2   2      147.58       78.38     47.90 o
  15   2   2     2092.22     2174.45    128.88 o
  16   2   2        5.93       31.24     43.28 o
  17   2   2      605.94      641.07     72.59 o
 -17   3   2     1188.29     1332.65     91.53 o
 -16   3   2      465.82      532.71     53.16 o
 -15   3   2     1077.44     1100.88     78.75 o
 -14   3   2     1638.29     1557.91     60.40 o
 -13   3   2      785.61      771.09     43.08 o
 -12   3   2     5363.53     5324.39     94.60 o
 -11   3   2      145.29      134.00     19.96 o
 -10   3   2     6792.20     6529.82    102.44 o
  -9   3   2     1889.61     1878.58     75.73 o
  -8   3   2     7942.71     8031.62    105.48 o
  -7   3   2     8067.02     8216.23     97.27 o
  -6   3   2     5080.96     5369.13     83.37 o
  -5   3   2    26875.02    27096.03    277.20 o
  -4   3   2      355.31      372.99     12.29 o
  -3   3   2    19152.86    19506.95    186.35 o
  -2   3   2     5530.46     5768.16     54.96 o
  -1   3   2     3280.62     3325.08     46.80 o
   0   3   2    21099.27    21467.08    218.04 o
   1   3   2       50.98       69.33      5.65 o
   2   3   2    18336.90    18536.79    177.92 o
   3   3   2     4860.82     5074.54     66.13 o
   4   3   2    14062.96    13929.01    151.19 o
   5   3   2     6068.87     5802.29     73.19 o
   6   3   2     3052.04     2963.81     46.47 o
   7   3   2    15738.59    15301.01    158.62 o
   8   3   2       15.45       35.95     13.37 o
   9   3   2    11218.56    11055.55    144.60 o
  10   3   2     2643.78     2596.51     59.60 o
  11   3   2     4542.40     4431.23     85.05 o
  12   3   2     3939.30     3913.56     82.39 o
  13   3   2     1162.57     1224.88    102.80 o
  14   3   2     2294.10     2412.20     86.46 o
  15   3   2       25.49       57.17     36.00 o
  16   3   2     1664.36     1619.29    106.65 o
 -16   4   2       13.75        8.52     36.58 o
 -15   4   2        7.60      -12.71     28.27 o
 -14   4   2       35.54       19.84     26.71 o
 -13   4   2       76.96       84.90     26.63 o
 -12   4   2       16.60       -5.55     17.66 o
 -11   4   2       45.08       61.77     18.55 o
 -10   4   2      507.39      490.67     29.54 o
  -9   4   2      275.26      289.34     28.24 o
  -8   4   2       17.56       23.75     13.54 o
  -7   4   2       15.53       28.31      9.37 o
  -6   4   2     1660.05     1737.75     48.83 o
  -5   4   2     2129.04     2319.01     32.92 o
  -4   4   2     1152.09     1267.43     22.29 o
  -3   4   2      193.57      175.98      7.65 o
  -2   4   2      666.86      652.43     11.33 o
  -1   4   2     7111.79     7328.23     74.45 o
   0   4   2     1657.78     1711.34     24.35 o
   1   4   2     3018.46     3072.65     36.83 o
   2   4   2       17.94       26.43      5.94 o
   3   4   2     1806.75     1763.31     31.27 o
   4   4   2       24.73       24.44      7.95 o
   5   4   2     3403.05     3508.84     54.72 o
   6   4   2     3188.54     3302.37     51.01 o
   7   4   2       88.68      112.15     13.44 o
   8   4   2      106.48      113.02     18.56 o
   9   4   2        9.33       12.94     14.86 o
  10   4   2      213.29      202.20     22.93 o
  11   4   2       49.34       86.40     21.50 o
  12   4   2        3.31      -13.76     20.31 o
  13   4   2       22.35       56.91     27.09 o
  14   4   2       50.95       56.66     32.82 o
  15   4   2       60.56       57.00     45.79 o
  16   4   2       20.04       18.35     38.08 o
 -16   5   2      430.59      415.53     66.00 o
 -15   5   2     1439.54     1500.73     81.12 o
 -14   5   2     2664.57     2705.84     92.26 o
 -13   5   2      442.75      423.00     36.86 o
 -12   5   2     8580.38     8303.72    151.79 o
 -11   5   2      674.20      671.99     39.69 o
 -10   5   2    10359.74    10020.21    146.01 o
  -9   5   2     7398.56     7242.34    110.64 o
  -8   5   2     7914.50     7950.44    106.86 o
  -7   5   2    28946.04    29148.84    302.92 o
  -6   5   2      827.25      828.56     20.42 o
  -5   5   2    42887.33    42978.29    418.50 o
  -4   5   2     2237.84     2256.65     31.73 o
  -3   5   2    57082.41    56868.70    495.66 o
  -2   5   2    26777.33    26798.06    274.17 o
  -1   5   2    39323.87    39667.21    395.42 o
   0   5   2    68796.36    69221.23    642.14 o
   1   5   2     5184.52     5242.47     62.64 o
   2   5   2    76309.37    75025.80    734.80 o
   3   5   2     1708.88     1727.74     29.58 o
   4   5   2    52213.88    52219.32    527.25 o
   5   5   2    12998.74    12499.36    141.88 o
   6   5   2    17011.45    16330.22    181.78 o
   7   5   2    18213.90    17796.25    213.64 o
   8   5   2     2315.98     2305.94     54.23 o
   9   5   2    16328.26    15822.87    214.40 o
  10   5   2      164.25      160.51     22.57 o
  11   5   2     8138.70     8283.82    133.62 o
  12   5   2     2323.95     2213.51     68.55 o
  13   5   2     1893.94     1822.82     65.21 o
  14   5   2     2901.58     3034.02    100.35 o
  15   5   2       95.38      115.01     39.01 o
  16   5   2     1313.86     1347.63     74.93 o
 -16   6   2      191.55      216.53     45.05 o
 -15   6   2      591.02      671.12     65.56 o
 -14   6   2       16.10       -5.48     30.59 o
 -13   6   2      668.44      605.62     67.93 o
 -12   6   2        0.31       -4.60     22.26 o
 -11   6   2     2153.48     2107.91     63.47 o
 -10   6   2      549.24      534.33     28.75 o
  -9   6   2     1118.83     1107.44     44.20 o
  -8   6   2     3512.00     3442.08     59.30 o
  -7   6   2     1009.14     1055.81     29.64 o
  -6   6   2     7869.20     7876.33    102.20 o
  -5   6   2       21.70       11.86      8.37 o
  -4   6   2    12986.71    13138.59    124.34 o
  -3   6   2     4879.40     4914.00     52.65 o
  -2   6   2     3886.24     4028.39     47.83 o
  -1   6   2     3204.40     3182.08     42.33 o
   0   6   2     3356.03     3453.61     44.29 o
   1   6   2    15224.06    15419.18    152.58 o
   2   6   2        8.47       17.41      6.97 o
   3   6   2    10977.98    10964.29    114.72 o
   4   6   2      355.42      359.25     14.60 o
   5   6   2     6734.58     6400.13     90.03 o
   6   6   2     2107.61     2152.30     44.94 o
   7   6   2     1973.38     1883.26     43.15 o
   8   6   2     4616.16     4471.13     81.23 o
   9   6   2        9.78       -3.29     16.68 o
  10   6   2     1314.92     1257.89     43.88 o
  11   6   2      121.70      144.42     23.93 o
  12   6   2     1673.64     1730.61     65.18 o
  13   6   2      349.38      408.29     34.39 o
  14   6   2      188.03      136.69     39.58 o
  15   6   2      306.47      257.54     46.24 o
  16   6   2        0.20       17.24     38.84 o
 -15   7   2      641.91      596.40     78.12 o
 -14   7   2     1279.82     1436.69     98.12 o
 -13   7   2      242.72      225.54     40.19 o
 -12   7   2     2582.57     2581.47     86.56 o
 -11   7   2      132.26      167.55     31.39 o
 -10   7   2     5187.29     5009.66    142.09 o
  -9   7   2     3030.80     2937.59     65.14 o
  -8   7   2     4909.10     4853.21     75.17 o
  -7   7   2     8446.17     8640.31    134.47 o
  -6   7   2      278.78      281.82     18.19 o
  -5   7   2    17025.18    17185.00    186.09 o
  -4   7   2      409.26      463.56     13.88 o
  -3   7   2    17634.66    17659.73    163.99 o
  -2   7   2     8350.70     8386.24     89.92 o
  -1   7   2    14191.44    14469.24    155.47 o
   0   7   2    20727.10    20689.85    202.18 o
   1   7   2     4132.52     4137.76     47.53 o
   2   7   2    26063.98    25547.37    247.28 o
   3   7   2      390.20      355.12     20.19 o
   4   7   2    17663.16    17452.61    194.87 o
   5   7   2     7197.14     7085.48     98.80 o
   6   7   2     6702.77     6685.22    120.71 o
   7   7   2     8436.10     8328.40    126.05 o
   8   7   2      364.02      358.51     25.22 o
   9   7   2     5046.16     5048.20     91.97 o
  10   7   2       53.76       56.58     21.13 o
  11   7   2     2873.13     2905.85    114.50 o
  12   7   2      711.90      757.78     52.83 o
  13   7   2      518.96      635.67     40.73 o
  14   7   2     1261.77     1419.43     82.74 o
  15   7   2       61.86       49.10     38.60 o
 -15   8   2      500.36      597.48     64.93 o
 -14   8   2      460.68      439.56     48.56 o
 -13   8   2     2125.92     1996.98     81.26 o
 -12   8   2        3.61       21.79     29.84 o
 -11   8   2     2806.40     2728.48     87.91 o
 -10   8   2     1570.40     1665.04     70.06 o
  -9   8   2     3582.57     3507.19     82.06 o
  -8   8   2     3705.20     3682.60     64.31 o
  -7   8   2     1275.58     1334.85     32.00 o
  -6   8   2    14330.61    14445.11    163.25 o
  -5   8   2      242.83      245.68     13.81 o
  -4   8   2    14907.76    15070.31    152.91 o
  -3   8   2     3736.20     3647.84     44.88 o
  -2   8   2    13202.22    13247.39    136.62 o
  -1   8   2    17744.12    18128.94    193.40 o
   0   8   2     4173.58     4358.12     53.93 o
   1   8   2    22183.26    22158.17    204.43 o
   2   8   2       34.41       48.63      9.36 o
   3   8   2    17873.07    17269.39    200.24 o
   4   8   2     2173.25     2067.14     39.37 o
   5   8   2    11728.09    11397.14    146.91 o
   6   8   2     9187.44     9019.25    133.20 o
   7   8   2     2086.73     1944.05     51.64 o
   8   8   2     6518.27     6185.48    104.44 o
   9   8   2       15.29       35.27     24.17 o
  10   8   2     5034.75     5189.83     97.68 o
  11   8   2      671.29      656.83     37.97 o
  12   8   2     1308.44     1393.91     61.25 o
  13   8   2     1313.20     1289.76     65.48 o
  14   8   2      166.88      176.93     37.06 o
  15   8   2      888.54     1025.19     68.34 o
 -15   9   2       77.53      -21.69     59.56 o
 -14   9   2        0.56      -15.69     36.25 o
 -13   9   2      117.95      111.09     36.97 o
 -12   9   2       21.98        6.44     29.49 o
 -11   9   2      266.66      298.81     38.69 o
 -10   9   2      138.51      208.97     38.14 o
  -9   9   2      296.79      305.98     34.17 o
  -8   9   2      257.77      271.92     35.38 o
  -7   9   2      491.63      505.18     26.31 o
  -6   9   2      414.12      474.85     21.78 o
  -5   9   2      163.00      185.53     13.80 o
  -4   9   2      479.81      452.04     17.94 o
  -3   9   2      143.28      176.47     13.83 o
  -2   9   2      164.97      162.17     11.95 o
  -1   9   2      525.68      587.73     23.69 o
   0   9   2      560.72      634.78     40.82 o
   1   9   2       21.04       27.20      8.42 o
   2   9   2     1107.08     1074.27     27.44 o
   3   9   2      216.64      224.18     16.84 o
   4   9   2      436.59      395.91     21.04 o
   5   9   2       68.05       69.53     14.76 o
   6   9   2      709.23      622.84     29.67 o
   7   9   2      153.35      186.73     22.59 o
   8   9   2      308.48      278.10     30.11 o
   9   9   2        1.25        4.00     18.97 o
  10   9   2      468.86      432.94     32.41 o
  11   9   2       75.82       58.83     24.33 o
  12   9   2      167.87      163.75     29.53 o
  13   9   2       73.08       92.02     28.58 o
  14   9   2       16.95       -0.82     29.45 o
 -14  10   2      895.45      866.95     83.83 o
 -13  10   2     1920.07     2047.78     83.31 o
 -12  10   2       56.81       50.19     32.83 o
 -11  10   2     2842.04     2869.63     92.81 o
 -10  10   2      177.24      198.42     34.14 o
  -9  10   2     4339.11     4413.10    119.86 o
  -8  10   2     2424.42     2522.15     78.44 o
  -7  10   2     2338.45     2390.29    107.41 o
  -6  10   2     5358.70     5455.16     90.58 o
  -5  10   2       51.27       37.42     12.16 o
  -4  10   2     7451.65     7518.87     92.54 o
  -3  10   2      251.19      236.39     15.07 o
  -2  10   2     9153.49     9058.79    116.44 o
  -1  10   2     9209.92     9158.91    117.00 o
   0  10   2     1521.35     1491.00     45.81 o
   1  10   2     9016.21     8894.47    115.12 o
   2  10   2        0.06       16.04     12.37 o
   3  10   2     8626.74     8450.06    112.61 o
   4  10   2     4021.28     3790.34     64.28 o
   5  10   2     3985.69     3949.67     67.47 o
   6  10   2     6574.65     6381.28    107.49 o
   7  10   2      245.22      215.64     23.48 o
   8  10   2     4819.61     4847.14     91.51 o
   9  10   2       37.91       63.41     22.64 o
  10  10   2     4148.90     4105.75    120.80 o
  11  10   2     1457.37     1409.42     52.75 o
  12  10   2      753.56      759.03     48.39 o
  13  10   2     1395.38     1470.67     58.22 o
  14  10   2       59.54       96.82     31.82 o
 -13  11   2        0.76      -32.34     32.34 o
 -12  11   2      987.62     1014.28     61.61 o
 -11  11   2      148.26      167.40     36.37 o
 -10  11   2     1279.52     1207.72     60.84 o
  -9  11   2     1556.74     1623.61     66.72 o
  -8  11   2      897.36      913.09     49.77 o
  -7  11   2     2978.53     2990.44     78.07 o
  -6  11   2       31.85       11.42     20.11 o
  -5  11   2     4896.69     4877.67     75.07 o
  -4  11   2      601.99      583.57     22.44 o
  -3  11   2     4623.77     4497.62     82.82 o
  -2  11   2     1568.33     1530.75     36.82 o
  -1  11   2     2548.57     2451.40     46.85 o
   0  11   2     5745.11     5655.58     90.91 o
   1  11   2     1291.47     1286.56     34.76 o
   2  11   2     6281.76     5951.28     87.47 o
   3  11   2      111.06      106.73     16.93 o
   4  11   2     5229.44     5027.35     79.56 o
   5  11   2     1257.80     1168.32     36.52 o
   6  11   2     2763.92     2611.56     55.28 o
   7  11   2     2251.63     2196.89     58.39 o
   8  11   2      151.31      127.39     23.86 o
   9  11   2     1508.73     1446.51     50.24 o
  10  11   2       45.59       29.24     23.52 o
  11  11   2     1089.55     1124.80     49.14 o
  12  11   2       96.94       73.72     28.39 o
  13  11   2      459.54      593.12     43.49 o
 -12  12   2      171.94      176.47     61.40 o
 -11  12   2     1070.58     1147.55     79.32 o
 -10  12   2       11.19       15.98     30.91 o
  -9  12   2     2320.21     2503.70     83.94 o
  -8  12   2      747.04      767.85     49.00 o
  -7  12   2     1035.08     1127.14     52.74 o
  -6  12   2     1780.99     1932.52     59.84 o
  -5  12   2      338.12      370.27     26.70 o
  -4  12   2     3352.74     3420.66     71.91 o
  -3  12   2      247.15      264.34     21.33 o
  -2  12   2     2174.74     2213.77     46.71 o
  -1  12   2     1387.23     1524.35     42.49 o
   0  12   2     1123.51     1126.88     37.21 o
   1  12   2     2385.36     2485.47     50.86 o
   2  12   2       12.17       15.12     16.32 o
   3  12   2     3302.74     3333.32     62.16 o
   4  12   2      829.29      866.83     48.66 o
   5  12   2      770.46      797.01     32.10 o
   6  12   2     1951.77     1943.03     49.03 o
   7  12   2      186.79      215.77     26.47 o
   8  12   2     1659.67     1645.70     52.87 o
   9  12   2       57.53       36.86     24.04 o
  10  12   2      928.01      985.71     45.95 o
  11  12   2      384.78      418.04     37.31 o
  12  12   2      281.70      295.83     35.10 o
 -12  13   2     1056.50     1226.81     91.01 o
 -11  13   2        2.19        4.09     33.94 o
 -10  13   2     1806.99     1880.18     77.13 o
  -9  13   2      483.52      463.31     45.34 o
  -8  13   2     1488.07     1439.89     71.13 o
  -7  13   2     1606.24     1546.96     64.38 o
  -6  13   2      476.79      523.30     36.46 o
  -5  13   2     2807.81     2973.54     86.54 o
  -4  13   2        6.30       -1.32     17.65 o
  -3  13   2     3687.58     3632.95     64.13 o
  -2  13   2     1490.83     1453.53     40.78 o
  -1  13   2     1269.42     1256.81     40.69 o
   0  13   2     2784.02     2818.59     75.75 o
   1  13   2      177.78      162.73     20.07 o
   2  13   2     3083.50     2950.78     58.48 o
   3  13   2      313.10      327.73     28.58 o
   4  13   2     2219.41     2247.11     52.54 o
   5  13   2     2069.72     1952.74     49.53 o
   6  13   2      764.31      670.60     32.64 o
   7  13   2     2280.38     2159.71    105.83 o
   8  13   2       10.75       30.90     23.03 o
   9  13   2     2357.56     2323.70     66.84 o
  10  13   2      321.40      377.65     36.24 o
  11  13   2      823.92      896.45     48.20 o
 -11  14   2        7.20       32.18     52.47 o
 -10  14   2        2.77        7.46     32.31 o
  -9  14   2        0.34      -20.23     31.09 o
  -8  14   2        2.12        2.58     29.43 o
  -7  14   2       16.81       47.23     29.75 o
  -6  14   2       48.17       18.04     23.91 o
  -5  14   2       29.49       18.45     23.07 o
  -4  14   2      198.38      205.88     61.39 o
  -3  14   2      171.61      183.24     25.80 o
  -2  14   2       18.81       27.16     18.09 o
  -1  14   2        3.66       15.03     25.21 o
   0  14   2      130.47      114.84     21.79 o
   1  14   2      123.56      130.03     20.87 o
   2  14   2        0.08       16.70     17.68 o
   3  14   2       78.90       98.70     20.87 o
   4  14   2       42.35       43.61     19.21 o
   5  14   2       26.49       23.35     19.99 o
   6  14   2        2.10        0.40     19.90 o
   7  14   2       76.73       75.85     26.43 o
   8  14   2       31.68       76.70     26.63 o
   9  14   2        8.95       19.13     26.50 o
  10  14   2       18.77       18.99     32.25 o
  -9  15   2      140.49      159.90     39.49 o
  -8  15   2      719.10      852.93     73.56 o
  -7  15   2      790.39      730.12     50.98 o
  -6  15   2      178.44      156.72     30.76 o
  -5  15   2     1363.92     1469.80     85.60 o
  -4  15   2        5.36      -17.53     26.40 o
  -3  15   2     1829.45     1892.64     71.35 o
  -2  15   2      951.86      856.56     50.26 o
  -1  15   2      812.02      811.08     45.09 o
   0  15   2     1628.60     1667.64     51.25 o
   1  15   2       31.11       37.17     19.78 o
   2  15   2     1837.42     1903.28     50.96 o
   3  15   2      151.26      134.64     23.28 o
   4  15   2     1175.10     1197.38     71.56 o
   5  15   2      976.76     1066.36     41.05 o
   6  15   2      197.82      255.34     31.40 o
   7  15   2      993.65      996.90     46.70 o
   8  15   2       33.38       25.35     27.44 o
   9  15   2     1075.39     1226.60     86.81 o
  -8  16   2      536.18      569.93     51.66 o
  -7  16   2      130.61       94.54     36.03 o
  -6  16   2      782.16      733.39     51.81 o
  -5  16   2       10.90        7.48     30.73 o
  -4  16   2     1091.90     1108.03     60.38 o
  -3  16   2      212.46      219.84     54.83 o
  -2  16   2      747.40      794.96     68.81 o
  -1  16   2      575.91      642.46     59.02 o
   0  16   2      286.04      282.12     29.95 o
   1  16   2      959.94      919.30     41.74 o
   2  16   2       42.26       41.92     21.86 o
   3  16   2     1146.41     1010.58     63.76 o
   4  16   2      228.64      192.82     27.16 o
   5  16   2      560.22      555.06     34.60 o
   6  16   2      510.61      441.39     33.29 o
   7  16   2      160.53      150.15     31.64 o
   8  16   2      514.94      505.00     41.94 o
  -6  17   2       49.38       22.27     40.32 o
  -5  17   2      540.69      538.96     50.24 o
  -4  17   2       66.93       79.84     34.39 o
  -3  17   2      347.70      407.78     51.70 o
  -2  17   2      166.02      181.14     37.44 o
  -1  17   2      369.69      408.50     47.10 o
   0  17   2      557.64      649.32     64.74 o
   1  17   2       41.76       24.41     26.19 o
   2  17   2      729.05      814.07     48.06 o
   3  17   2       30.18       23.09     23.68 o
   4  17   2      426.61      511.91     35.16 o
   5  17   2      115.42      160.72     28.58 o
  -2  18   2      930.33     1062.25     63.23 o
  -1  18   2      911.04      986.38     53.32 o
   0  18   2      403.60      450.57     42.63 o
   1  18   2     1545.86     1533.09     63.41 o
   2  18   2        8.84        6.65     29.34 o
 -16   1   3     2051.85     2076.06    106.64 o
 -15   1   3      154.23      155.57     45.74 o
 -14   1   3     4600.76     4519.43    163.80 o
 -13   1   3      197.25      298.21     34.02 o
 -12   1   3     7664.25     7546.96    131.29 o
 -11   1   3     5532.58     5483.30    100.50 o
 -10   1   3     4835.79     4913.65     89.99 o
  -9   1   3    18188.13    17809.89    251.57 o
  -8   1   3     1642.46     1581.67     39.51 o
  -7   1   3    32309.27    31837.66    461.94 o
  -6   1   3      720.34      713.83     20.90 o
  -5   1   3    40358.81    40186.23    433.55 o
  -4   1   3    21169.79    21509.03    234.81 o
  -3   1   3    23950.54    24416.93    264.18 o
  -2   1   3    47339.50    48226.09    504.90 o
  -1   1   3     6733.52     7037.36     73.81 o
   0   1   3    92738.16    91387.20    789.15 o
   1   1   3     4129.54     4347.60     48.05 o
   2   1   3    55047.84    54867.39    511.03 o
   3   1   3    15414.07    15517.39    153.97 o
   4   1   3    13481.64    13351.50    152.31 o
   5   1   3    34722.06    34068.51    327.44 o
   6   1   3      618.15      588.48     18.38 o
   7   1   3    26311.85    25889.80    256.80 o
   8   1   3     1829.17     1819.88     38.17 o
   9   1   3    10582.66    10078.31    179.37 o
  10   1   3     5680.62     5576.75     87.44 o
  11   1   3     3616.96     3441.13     81.26 o
  12   1   3     5538.41     5439.37    111.35 o
  13   1   3       14.44       36.53     29.69 o
  14   1   3     3063.18     2948.08    114.47 o
  15   1   3      420.20      398.93     56.75 o
  16   1   3     1602.01     1796.57     98.73 o
 -16   2   3      427.82      440.62     92.35 o
 -15   2   3      883.47      852.90     68.79 o
 -14   2   3        0.08      -19.59     27.44 o
 -13   2   3     2082.06     2022.73     72.12 o
 -12   2   3      386.41      364.14     33.75 o
 -11   2   3     1449.67     1483.41     79.48 o
 -10   2   3     2124.89     2270.03     55.18 o
  -9   2   3     1129.96     1058.32     35.20 o
  -8   2   3     7905.80     7813.04    121.05 o
  -7   2   3       30.45       56.22     10.33 o
  -6   2   3     6323.62     6189.05     78.69 o
  -5   2   3       98.10      151.50     12.29 o
  -4   2   3     7019.17     6860.72     80.89 o
  -3   2   3    12545.31    12797.99    145.53 o
  -2   2   3     3825.78     4061.51     73.99 o
  -1   2   3    10561.27    10810.17    130.75 o
   0   2   3       17.17       30.41      4.19 o
   1   2   3    13199.50    13448.59    123.18 o
   2   2   3     3862.97     3939.15     46.04 o
   3   2   3    10886.70    10979.74    112.52 o
   4   2   3     6086.56     6367.32     71.87 o
   5   2   3      801.31      927.97     22.99 o
   6   2   3     6074.91     5950.68     72.04 o
   7   2   3      148.89      151.04     15.63 o
   8   2   3     5274.47     5317.03     79.72 o
   9   2   3     2212.65     2209.21     49.12 o
  10   2   3      691.72      626.39     31.64 o
  11   2   3     2007.16     2038.65     55.51 o
  12   2   3      207.36      195.41     32.04 o
  13   2   3     1621.94     1581.97     59.61 o
  14   2   3      115.56      122.81     37.08 o
  15   2   3      918.80      827.48     69.42 o
  16   2   3      578.02      589.84     87.50 o
 -16   3   3      192.47      163.04     49.61 o
 -15   3   3      164.71      191.23     38.72 o
 -14   3   3      815.27      844.76     52.40 o
 -13   3   3       19.67       32.34     26.04 o
 -12   3   3     1146.77     1108.30     51.93 o
 -11   3   3      236.00      233.24     28.70 o
 -10   3   3     1200.46     1150.26     47.96 o
  -9   3   3     2266.20     2192.63     47.27 o
  -8   3   3      104.11       85.11     13.23 o
  -7   3   3     3321.99     3288.58     54.20 o
  -6   3   3      802.61      830.16     20.75 o
  -5   3   3     4083.62     4391.56     82.09 o
  -4   3   3     2900.28     2950.01     41.15 o
  -3   3   3      753.94      818.65     24.70 o
  -2   3   3    13086.47    13666.29    191.78 o
  -1   3   3      847.44      936.98     19.90 o
   0   3   3     6163.58     6235.78     75.44 o
   1   3   3     1541.70     1547.08     21.20 o
   2   3   3     4273.53     4379.66     50.37 o
   3   3   3    14767.10    14882.70    159.76 o
   4   3   3     2255.85     2302.35     37.45 o
   5   3   3     4453.44     4246.28     54.45 o
   6   3   3      391.88      422.77     16.50 o
   7   3   3     7753.08     7490.05     94.45 o
   8   3   3     1172.07     1109.59     33.85 o
   9   3   3     2421.69     2459.00     52.88 o
  10   3   3     2567.00     2492.43     65.85 o
  11   3   3      109.96      114.26     25.46 o
  12   3   3     1859.35     1801.23     61.83 o
  13   3   3        0.22      -14.35     25.20 o
  14   3   3      915.65     1096.83    124.79 o
  15   3   3      339.89      332.20     66.43 o
  16   3   3      145.52      147.49     51.65 o
 -16   4   3      456.79      468.76     64.75 o
 -15   4   3     2257.76     2299.73     98.91 o
 -14   4   3        3.91       12.91     27.77 o
 -13   4   3     4080.92     4064.40    106.74 o
 -12   4   3      752.09      863.86     56.30 o
 -11   4   3     4973.43     4668.01     96.84 o
 -10   4   3     7150.40     6952.32    134.15 o
  -9   4   3     1990.80     2015.57     61.75 o
  -8   4   3    15982.67    15624.56    201.69 o
  -7   4   3        0.46       12.79     10.38 o
  -6   4   3    22322.55    22579.49    220.83 o
  -5   4   3     6636.21     6645.15     72.74 o
  -4   4   3    16304.16    16802.81    174.25 o
  -3   4   3    25601.65    25822.53    308.06 o
  -2   4   3     3231.99     3259.35     42.68 o
  -1   4   3    44083.67    43349.54    507.47 o
   0   4   3      298.09      297.15     19.76 o
   1   4   3    44195.47    45394.39    449.14 o
   2   4   3    16354.85    16701.32    163.74 o
   3   4   3    22160.95    22486.15    235.13 o
   4   4   3    21443.90    21358.98    226.65 o
   5   4   3      604.07      574.94     19.71 o
   6   4   3    30608.63    30303.31    343.55 o
   7   4   3      387.79      368.82     23.35 o
   8   4   3    14137.57    13532.93    171.99 o
   9   4   3     5188.21     5062.94     83.18 o
  10   4   3     4332.77     4041.01     88.34 o
  11   4   3     6309.31     6067.56    118.78 o
  12   4   3      825.21      806.86     44.44 o
  13   4   3     3506.54     3499.17     89.92 o
  14   4   3      341.74      337.08     38.67 o
  15   4   3     2446.37     2490.54     93.56 o
  16   4   3      504.55      580.55     56.53 o
 -16   5   3      140.99      166.15     50.87 o
 -15   5   3        9.84       33.73     32.57 o
 -14   5   3      157.43      157.46     44.35 o
 -13   5   3      159.50      227.56     31.13 o
 -12   5   3      321.28      305.54     31.37 o
 -11   5   3      404.99      411.15     31.61 o
 -10   5   3       47.00       34.29     19.77 o
  -9   5   3     1436.94     1626.49     44.10 o
  -8   5   3       25.72       39.92     14.20 o
  -7   5   3      753.60      774.51     21.97 o
  -6   5   3        5.44       22.69      7.93 o
  -5   5   3     2058.31     2128.88     31.20 o
  -4   5   3     1107.14     1186.69     19.97 o
  -3   5   3     1502.60     1591.17     26.20 o
  -2   5   3     1510.75     1553.43     36.66 o
  -1   5   3      301.27      302.70     14.94 o
   0   5   3     7005.60     7018.22     94.06 o
   1   5   3        2.90        7.77      5.71 o
   2   5   3     2010.16     1996.21     30.03 o
   3   5   3      278.07      286.35     12.35 o
   4   5   3      976.68     1015.89     31.26 o
   5   5   3      254.41      281.39     15.78 o
   6   5   3      159.88      155.78     16.61 o
   7   5   3     1187.09     1202.69     39.81 o
   8   5   3       86.07      120.30     18.28 o
   9   5   3      473.10      480.21     27.00 o
  10   5   3        5.74       26.42     19.30 o
  11   5   3      523.76      510.62     36.61 o
  12   5   3       45.93       41.75     25.65 o
  13   5   3       92.25       95.72     29.83 o
  14   5   3       43.09       41.36     30.18 o
  15   5   3        1.52      -33.78     33.78 o
  16   5   3      164.87      197.37     46.94 o
 -15   6   3     1849.13     1855.02     81.43 o
 -14   6   3       10.03       23.28     29.05 o
 -13   6   3     3823.20     3707.96     92.29 o
 -12   6   3      564.65      595.56     39.63 o
 -11   6   3     4017.84     4097.39     80.78 o
 -10   6   3     7339.01     7255.64    139.23 o
  -9   6   3     2800.72     2710.78     58.73 o
  -8   6   3     9494.20     9327.09    135.81 o
  -7   6   3       66.70       86.42     15.14 o
  -6   6   3    25107.75    25192.25    248.36 o
  -5   6   3     7045.65     7188.34     84.55 o
  -4   6   3    13473.39    13965.89    140.40 o
  -3   6   3    19755.27    20210.43    183.25 o
  -2   6   3     2930.76     3022.75     45.99 o
  -1   6   3    39772.68    39759.02    471.36 o
   0   6   3      202.57      180.72      9.95 o
   1   6   3    28811.72    28231.38    275.50 o
   2   6   3    11948.64    11828.76    122.39 o
   3   6   3    15441.47    15008.64    152.76 o
   4   6   3    16665.02    16745.55    170.56 o
   5   6   3     4770.75     4859.51     74.61 o
   6   6   3    24112.43    23850.06    302.29 o
   7   6   3      175.17      195.51     19.28 o
   8   6   3    11486.93    11282.64    150.82 o
   9   6   3     3377.06     3208.93     69.61 o
  10   6   3     4945.97     4801.01     91.50 o
  11   6   3     4558.48     4659.00    102.23 o
  12   6   3      231.52      283.62     34.48 o
  13   6   3     3145.80     3386.86    106.60 o
  14   6   3       81.10       97.33     32.65 o
  15   6   3     1128.84     1180.18     71.03 o
 -15   7   3       41.32       56.90     37.52 o
 -14   7   3     1019.25     1000.68     60.46 o
 -13   7   3      132.66       92.76     32.04 o
 -12   7   3     1337.24     1350.44     88.93 o
 -11   7   3      826.54      763.43     49.03 o
 -10   7   3      888.89      851.36     35.69 o
  -9   7   3     3628.47     3637.40     71.49 o
  -8   7   3        4.25       21.42     15.32 o
  -7   7   3     5080.68     5130.40     84.92 o
  -6   7   3      581.88      591.74     20.39 o
  -5   7   3     4211.65     4209.28     53.07 o
  -4   7   3     5978.60     6233.65     65.44 o
  -3   7   3     1409.05     1431.92     21.98 o
  -2   7   3    11428.70    11747.93    120.11 o
  -1   7   3      316.50      303.50     15.70 o
   0   7   3    10371.87    10269.93    114.81 o
   1   7   3     2899.06     2875.00     41.52 o
   2   7   3    10813.86    10763.90    114.03 o
   3   7   3     8760.37     8724.27    111.12 o
   4   7   3      881.78      833.83     24.99 o
   5   7   3     9455.01     9385.52    155.00 o
   6   7   3       47.42       73.82     15.78 o
   7   7   3     7275.84     7139.72    120.49 o
   8   7   3     1469.51     1412.01     44.93 o
   9   7   3     4000.11     3895.46     79.38 o
  10   7   3     2018.11     1865.81     54.93 o
  11   7   3      624.49      598.70     56.75 o
  12   7   3     1705.95     1646.84     66.36 o
  13   7   3       18.40       17.38     28.30 o
  14   7   3     1465.74     1476.10     64.93 o
  15   7   3      149.02      176.75     60.27 o
 -15   8   3      239.65      285.93     46.65 o
 -14   8   3       32.88       51.37     35.71 o
 -13   8   3      867.65      828.67     55.84 o
 -12   8   3      116.73       47.95     41.09 o
 -11   8   3      789.21      812.79     43.53 o
 -10   8   3      632.02      566.39     36.44 o
  -9   8   3     1265.56     1224.25     77.49 o
  -8   8   3     2021.82     1969.69     48.94 o
  -7   8   3        2.50        0.15     14.02 o
  -6   8   3     4216.25     4133.41     72.37 o
  -5   8   3      319.29      366.36     19.59 o
  -4   8   3     3955.10     3991.47     58.63 o
  -3   8   3     1840.43     1902.36     28.06 o
  -2   8   3     2120.68     2178.24     32.98 o
  -1   8   3     5447.85     5507.25     64.53 o
   0   8   3      195.13      227.19     12.52 o
   1   8   3     2057.39     1971.82     37.85 o
   2   8   3      399.42      425.74     15.85 o
   3   8   3     2868.59     2790.57     47.42 o
   4   8   3     1421.99     1387.89     45.39 o
   5   8   3      695.73      726.08     27.88 o
   6   8   3     1973.37     1889.66     64.47 o
   7   8   3        3.90        2.28     16.81 o
   8   8   3      775.90      801.98     36.47 o
   9   8   3      398.14      424.50     30.58 o
  10   8   3      417.72      489.15     33.40 o
  11   8   3      712.25      927.14     48.16 o
  12   8   3        8.33       16.74     26.73 o
  13   8   3      418.05      515.20     57.66 o
  14   8   3       55.18       22.24     32.68 o
 -14   9   3     1327.43     1501.58     74.37 o
 -13   9   3       29.76       23.87     32.29 o
 -12   9   3     2300.64     2276.25     82.58 o
 -11   9   3      912.88      838.15     51.58 o
 -10   9   3     2177.03     2048.19     72.89 o
  -9   9   3     4711.62     4642.62    111.70 o
  -8   9   3      534.31      549.96     33.44 o
  -7   9   3     7691.19     7908.39    159.75 o
  -6   9   3     1214.24     1242.07     37.53 o
  -5   9   3     8297.73     8481.96    105.15 o
  -4   9   3     4815.05     4963.31     73.50 o
  -3   9   3     3181.83     3229.15     41.79 o
  -2   9   3    10160.01    10404.58    111.87 o
  -1   9   3      111.92      132.16     11.10 o
   0   9   3    12658.19    12596.75    132.27 o
   1   9   3      997.81     1018.21     25.35 o
   2   9   3     8090.97     7673.95     95.92 o
   3   9   3     7714.68     7652.72     96.97 o
   4   9   3     3261.34     3094.18     55.74 o
   5   9   3     9808.27     9691.42    128.30 o
   6   9   3        2.62       21.60     16.65 o
   7   9   3     6965.98     6697.32    111.72 o
   8   9   3     1663.91     1545.74     48.99 o
   9   9   3     3124.34     3029.29     70.82 o
  10   9   3     2643.60     2724.56     87.45 o
  11   9   3      366.44      365.76     37.14 o
  12   9   3     2639.18     2516.11     78.25 o
  13   9   3        7.89       34.46     31.81 o
  14   9   3     1407.63     1538.27     67.80 o
 -14  10   3       28.81      -14.19     54.57 o
 -13  10   3      126.26       89.26     36.78 o
 -12  10   3      294.09      284.36     39.80 o
 -11  10   3      197.81      224.62     36.17 o
 -10  10   3      726.48      734.25     47.49 o
  -9  10   3        6.78       11.32     25.10 o
  -8  10   3      692.65      800.23     44.27 o
  -7  10   3       46.17       30.77     21.71 o
  -6  10   3     1426.48     1142.96     97.20 o
  -5  10   3      577.65      597.46     25.41 o
  -4  10   3      544.23      525.91     23.04 o
  -3  10   3     1951.06     2024.31     32.65 o
  -2  10   3       41.67       63.32     10.64 o
  -1  10   3     1992.71     2030.55     42.32 o
   0  10   3       81.74       78.32     13.67 o
   1  10   3     2231.56     2171.13     49.49 o
   2  10   3      501.41      521.20     30.47 o
   3  10   3      716.95      703.43     26.42 o
   4  10   3      719.21      687.93     27.52 o
   5  10   3      873.12      794.78     35.21 o
   6  10   3     1062.50     1054.30     39.46 o
   7  10   3       31.00        8.77     28.82 o
   8  10   3     1348.13     1247.85     45.32 o
   9  10   3       57.32       51.75     22.60 o
  10  10   3      580.88      620.03     43.90 o
  11  10   3       95.15       80.09     26.83 o
  12  10   3      104.37      128.49     32.94 o
  13  10   3      167.36      105.32     36.05 o
 -13  11   3       26.39       35.20     34.79 o
 -12  11   3     1587.43     1652.97    111.03 o
 -11  11   3      732.72      863.78     53.79 o
 -10  11   3     1419.25     1443.60    122.01 o
  -9  11   3     2378.99     2423.09     78.95 o
  -8  11   3      566.80      566.38     40.46 o
  -7  11   3     5692.26     5602.35    124.55 o
  -6  11   3      276.19      320.79     41.24 o
  -5  11   3     6491.78     6520.95    132.58 o
  -4  11   3     1921.80     2044.41     48.83 o
  -3  11   3     4605.41     4707.90     81.19 o
  -2  11   3     7066.16     7138.53    107.08 o
  -1  11   3      999.58      974.40     40.38 o
   0  11   3     8202.66     7910.48    133.71 o
   1  11   3      304.91      357.49     21.19 o
   2  11   3     4512.88     4457.30     71.93 o
   3  11   3     2113.37     2048.96     45.87 o
   4  11   3     3116.83     3019.47     58.61 o
   5  11   3     4498.03     4416.73     75.51 o
   6  11   3       66.69       96.65     22.04 o
   7  11   3     3275.45     3262.68     81.95 o
   8  11   3      291.66      348.97     30.33 o
   9  11   3     1533.41     1637.60     76.24 o
  10  11   3     1342.86     1381.29     52.45 o
  11  11   3      288.56      327.35     34.33 o
  12  11   3     1296.81     1355.39     70.09 o
  13  11   3       26.03       52.29     35.23 o
 -12  12   3      514.28      528.32     58.10 o
 -11  12   3      864.08      898.87     76.49 o
 -10  12   3     1376.16     1526.43     66.40 o
  -9  12   3      512.54      518.66     43.69 o
  -8  12   3     3805.31     3816.30    107.40 o
  -7  12   3       14.39       36.65     24.48 o
  -6  12   3     4555.29     4498.42    211.28 o
  -5  12   3     1282.39     1166.76     48.24 o
  -4  12   3     4072.21     4044.68     76.36 o
  -3  12   3     2971.95     2904.01     61.11 o
  -2  12   3     1549.53     1521.81     48.27 o
  -1  12   3     6584.61     6589.35    103.95 o
   0  12   3       42.03       33.34     15.88 o
   1  12   3     4718.04     4526.13     73.95 o
   2  12   3      462.64      457.84     24.72 o
   3  12   3     3320.93     3198.24     61.61 o
   4  12   3     2461.28     2404.63     53.28 o
   5  12   3     1280.91     1196.09     38.85 o
   6  12   3     2502.49     2505.34     77.65 o
   7  12   3        0.81      -10.19     21.16 o
   8  12   3     1954.94     1908.64     57.90 o
   9  12   3      224.54      187.20     29.70 o
  10  12   3      945.24      969.94     57.64 o
  11  12   3      820.99      868.55     47.94 o
  12  12   3       92.96      135.21     36.07 o
 -11  13   3       25.52        1.85     31.36 o
 -10  13   3      140.83      155.58     36.71 o
  -9  13   3      158.10      232.20     53.32 o
  -8  13   3       73.17       71.25     29.88 o
  -7  13   3      446.80      462.24     39.07 o
  -6  13   3        0.71        4.19     23.40 o
  -5  13   3      561.84      600.85     39.13 o
  -4  13   3      200.77      222.26     28.55 o
  -3  13   3      617.42      720.15     47.14 o
  -2  13   3     1135.11     1221.59     57.31 o
  -1  13   3       60.47       68.35     20.69 o
   0  13   3     1043.39     1135.43     43.69 o
   1  13   3      210.60      217.62     24.07 o
   2  13   3      880.22      878.48     32.88 o
   3  13   3      415.54      486.03     27.65 o
   4  13   3      186.32      213.19     23.19 o
   5  13   3      816.75      816.14     42.27 o
   6  13   3        5.94       18.43     19.53 o
   7  13   3      471.16      469.57     34.67 o
   8  13   3       17.34       31.69     28.27 o
   9  13   3      226.32      285.51     35.54 o
  10  13   3      189.38      215.80     33.28 o
  11  13   3       50.07       19.03     29.02 o
 -10  14   3      515.27      633.07     49.66 o
  -9  14   3      420.42      434.84     47.23 o
  -8  14   3     1664.94     1833.18     71.17 o
  -7  14   3       13.19       28.09     27.18 o
  -6  14   3     2084.70     2011.52     70.40 o
  -5  14   3      636.13      640.35     41.78 o
  -4  14   3     1269.89     1252.97    125.33 o
  -3  14   3     1682.31     1723.61     87.43 o
  -2  14   3      672.36      667.03     37.42 o
  -1  14   3     3155.15     3208.18     77.69 o
   0  14   3       61.39       59.97     20.75 o
   1  14   3     2618.34     2668.21     57.84 o
   2  14   3      799.39      746.23     43.78 o
   3  14   3     1475.43     1410.45     43.43 o
   4  14   3     2484.47     2516.48     58.71 o
   5  14   3      155.77      178.72     24.46 o
   6  14   3     2388.28     2465.00     64.79 o
   7  14   3      160.28      116.20     27.99 o
   8  14   3      935.55      971.81     47.63 o
   9  14   3      470.16      529.51     40.65 o
  10  14   3      474.03      502.83     42.69 o
  -9  15   3      232.35      314.04     41.69 o
  -8  15   3        1.32      -12.58     28.46 o
  -7  15   3      514.90      452.85     41.97 o
  -6  15   3       95.43       75.05     46.48 o
  -5  15   3      332.81      297.51     40.42 o
  -4  15   3      165.36      119.53     59.66 o
  -3  15   3      419.84      405.08     42.54 o
  -2  15   3      609.91      514.72     41.00 o
  -1  15   3       26.58       10.30     22.80 o
   0  15   3      526.56      500.81     32.51 o
   1  15   3        5.22       -4.15     20.06 o
   2  15   3      252.37      202.16     24.32 o
   3  15   3       35.68       26.86     20.91 o
   4  15   3      331.07      334.43     30.11 o
   5  15   3      267.68      208.32     27.79 o
   6  15   3       81.41       62.27     34.24 o
   7  15   3      139.54      110.62     29.70 o
   8  15   3        1.05       -8.53     26.43 o
  -7  16   3        9.65       -5.24     33.63 o
  -6  16   3      319.70      358.29    113.83 o
  -5  16   3      119.74      166.18     38.71 o
  -4  16   3      337.49      379.30     45.43 o
  -3  16   3      609.06      624.89     51.88 o
  -2  16   3       22.13       -5.02     30.89 o
  -1  16   3      819.52      899.79     46.28 o
   0  16   3      116.45      152.25     31.98 o
   1  16   3      789.34      812.28     40.69 o
   2  16   3      663.87      637.52     38.26 o
   3  16   3      229.35      263.96     31.06 o
   4  16   3      978.19     1033.40     43.85 o
   5  16   3        3.10      -10.46     23.01 o
   6  16   3      851.45      978.90     43.95 o
   7  16   3       86.62       83.05     33.83 o
  -4  17   3      588.77      452.96     50.72 o
  -3  17   3      484.90      427.68     48.67 o
  -2  17   3     1451.35     1341.85     73.32 o
  -1  17   3        6.87       11.00     32.93 o
   0  17   3     1545.48     1587.54     61.04 o
   1  17   3      203.80      228.95     34.76 o
   2  17   3     1087.67     1106.57     48.59 o
   3  17   3      683.67      733.15     42.66 o
   4  17   3      462.97      404.29     37.34 o
 -16   0   4       15.06       44.67     61.66 o
 -15   0   4     2384.44     2490.93    155.31 o
 -14   0   4     1771.79     1732.88    123.83 o
 -13   0   4     2855.44     2863.91    152.61 o
 -12   0   4     5994.15     5689.45    223.87 o
 -11   0   4      587.02      577.06     64.56 o
 -10   0   4    17842.49    16915.84    511.70 o
  -9   0   4      826.12      841.73     76.80 o
  -8   0   4    22556.69    21804.09    434.54 o
  -7   0   4    14890.20    14728.66    288.83 o
  -6   0   4    16428.00    16357.37    313.44 o
  -5   0   4    46244.80    46129.58    700.32 o
  -4   0   4     1671.95     1713.82     37.47 o
  -3   0   4    91531.62    94151.35   1667.91 o
  -2   0   4     2738.03     2778.85     40.88 o
  -1   0   4    57118.93    57425.46    754.20 o
   0   0   4    18621.22    18614.80    253.44 o
   1   0   4    47299.95    49657.85    656.10 o
   2   0   4    51738.61    52015.47    714.82 o
   3   0   4    12629.37    12742.07    294.94 o
   4   0   4    53536.54    52794.66    861.75 o
   5   0   4      460.57      488.43     24.69 o
   6   0   4    45978.74    45896.71    711.54 o
   7   0   4     4632.68     4667.62    159.86 o
   8   0   4    13679.66    13592.60    241.54 o
   9   0   4    12548.42    12439.17    233.49 o
  10   0   4      821.48      826.51     46.58 o
  11   0   4     6796.15     6578.49    433.29 o
  12   0   4       29.59       32.99     34.79 o
  13   0   4     3752.70     3651.79    133.35 o
  14   0   4     1068.35     1100.95    107.64 o
  15   0   4     1127.31     1250.56    117.83 o
  16   0   4     1021.48     1124.14    117.53 o
 -16   1   4       65.87       84.39     46.46 o
 -15   1   4        8.88       17.51     38.45 o
 -14   1   4       80.59       25.08     36.46 o
 -13   1   4       60.50       85.30     34.77 o
 -12   1   4      112.51       54.13     31.87 o
 -11   1   4     1215.03     1064.83     60.05 o
 -10   1   4      103.45       89.43     20.74 o
  -9   1   4      855.89      736.93     46.94 o
  -8   1   4      791.15      825.99     55.17 o
  -7   1   4      709.10      713.25     41.59 o
  -6   1   4     3123.71     3288.63     46.60 o
  -5   1   4       34.47       59.75      7.08 o
  -4   1   4     6926.52     7420.05     86.71 o
  -3   1   4      153.78      155.13      6.58 o
  -2   1   4     3699.34     3782.42     43.46 o
  -1   1   4     1640.82     1587.41     20.65 o
   0   1   4     8063.34     8678.46     88.33 o
   1   1   4     5975.93     6309.38     67.81 o
   2   1   4     1304.12     1374.72     23.76 o
   3   1   4     4141.81     4242.23     52.40 o
   4   1   4      105.83      130.81     10.83 o
   5   1   4     7645.86     7810.65     91.13 o
   6   1   4       43.55       49.26     13.27 o
   7   1   4     1582.06     1530.71     45.34 o
   8   1   4     1232.10     1286.60     36.96 o
   9   1   4      350.67      386.02     36.66 o
  10   1   4      870.09      841.66     37.01 o
  11   1   4       16.32       36.48     21.22 o
  12   1   4      426.15      465.39     34.00 o
  13   1   4      205.56      246.73     39.17 o
  14   1   4      127.80      129.97     44.66 o
  15   1   4      102.42      110.25     46.45 o
  16   1   4       33.94        8.56     43.21 o
 -16   2   4        0.11       -7.14     42.87 o
 -15   2   4     1443.82     1377.78     85.40 o
 -14   2   4      429.33      481.18     75.66 o
 -13   2   4     1925.40     1833.69     84.91 o
 -12   2   4     2644.65     2740.86    101.06 o
 -11   2   4      816.77      781.16     41.03 o
 -10   2   4     8080.27     7843.48    150.72 o
  -9   2   4        2.21       15.73     16.69 o
  -8   2   4     9504.09     9337.71    165.90 o
  -7   2   4     4336.58     4257.22     74.11 o
  -6   2   4     8639.85     8539.65    110.73 o
  -5   2   4    11944.18    12170.94    138.36 o
  -4   2   4     1364.90     1455.70     25.68 o
  -3   2   4    25341.90    25419.82    308.79 o
  -2   2   4      201.04      291.27     43.49 o
  -1   2   4    22211.35    22800.09    246.26 o
   0   2   4     6845.78     6927.78     67.65 o
   1   2   4     9406.61     9601.70     98.13 o
   2   2   4    21918.07    22387.05    217.08 o
   3   2   4     2405.41     2422.02     35.38 o
   4   2   4    15992.73    15801.24    160.89 o
   5   2   4     3290.10     3347.24     50.14 o
   6   2   4    16465.06    16305.76    180.97 o
   7   2   4     3010.91     3005.44     55.02 o
   8   2   4     2410.98     2298.96     70.53 o
   9   2   4     8041.13     7853.49    159.80 o
  10   2   4      194.55      173.23     23.82 o
  11   2   4     4509.62     4358.14     98.16 o
  12   2   4      321.35      355.21     36.56 o
  13   2   4     1586.32     1602.41    110.29 o
  14   2   4     1258.21     1171.41    134.51 o
  15   2   4      639.59      665.04     67.19 o
  16   2   4      612.25      726.12     72.61 o
 -16   3   4      813.13      976.64     78.65 o
 -15   3   4      141.08      138.84     45.82 o
 -14   3   4     1239.79     1182.87     75.01 o
 -13   3   4     1064.31     1157.56     70.48 o
 -12   3   4     1285.32     1251.78     54.62 o
 -11   3   4     5135.46     5064.09    133.75 o
 -10   3   4       50.39       46.00     24.87 o
  -9   3   4     9234.74     9027.40    166.29 o
  -8   3   4     1362.27     1467.84     66.17 o
  -7   3   4     5032.28     4989.00    109.49 o
  -6   3   4    12118.96    12300.96    159.85 o
  -5   3   4     3060.82     3062.93     64.71 o
  -4   3   4    25633.21    27032.70    425.24 o
  -3   3   4      433.48      438.82     31.68 o
  -2   3   4    22401.70    22522.91    484.26 o
  -1   3   4     5098.62     5133.35     82.26 o
   0   3   4    24502.42    25354.57    255.53 o
   1   3   4    16668.21    16902.39    154.76 o
   2   3   4     3721.53     3751.46     46.34 o
   3   3   4    25874.09    26081.49    253.08 o
   4   3   4       42.90       75.63      9.65 o
   5   3   4    21660.57    21791.69    218.00 o
   6   3   4     2517.42     2431.60     43.58 o
   7   3   4    10733.61    10489.05    149.73 o
   8   3   4     7163.82     6981.05    111.81 o
   9   3   4      927.09      938.68     37.51 o
  10   3   4     6223.46     6275.31    114.39 o
  11   3   4        0.83       20.00     21.05 o
  12   3   4     2972.33     3055.73     89.94 o
  13   3   4     1044.68     1005.95     51.58 o
  14   3   4     1054.25     1114.62     63.37 o
  15   3   4      924.31      833.15     74.02 o
 -15   4   4      156.30      242.55     50.90 o
 -14   4   4       37.72       85.16     38.98 o
 -13   4   4      223.75      237.13     72.01 o
 -12   4   4        4.04      -14.54     22.87 o
 -11   4   4      244.52      199.52     28.04 o
 -10   4   4       43.89       47.49     21.16 o
  -9   4   4      641.37      591.15     33.74 o
  -8   4   4       19.88       31.19     14.85 o
  -7   4   4      211.23      228.05     23.84 o
  -6   4   4      564.43      538.45     19.70 o
  -5   4   4      995.76     1078.73     23.81 o
  -4   4   4      304.20      333.32     19.42 o
  -3   4   4      900.33     1014.12     64.28 o
  -2   4   4      110.26      135.44     13.96 o
  -1   4   4       25.47       40.16      9.45 o
   0   4   4       42.11       34.84      8.57 o
   1   4   4     2494.16     2720.13     34.27 o
   2   4   4       77.78       86.33      7.69 o
   3   4   4     1406.75     1424.96     26.98 o
   4   4   4      180.18      229.31     16.40 o
   5   4   4     1267.39     1338.22     43.82 o
   6   4   4      505.80      500.00     23.63 o
   7   4   4     1195.82     1164.57     38.85 o
   8   4   4      514.70      498.22     28.46 o
   9   4   4      453.22      475.50     30.84 o
  10   4   4       83.26       65.79     22.26 o
  11   4   4      429.76      391.63     36.60 o
  12   4   4      659.28      644.47     42.06 o
  13   4   4       45.55       62.32     29.10 o
  14   4   4      262.18      268.30     38.78 o
  15   4   4        7.81       22.82     38.27 o
 -15   5   4      193.26      240.57     51.05 o
 -14   5   4     2808.83     2882.27    117.07 o
 -13   5   4     2252.25     2496.70     70.86 o
 -12   5   4     2094.74     2129.21     62.15 o
 -11   5   4     5495.43     5731.48    109.89 o
 -10   5   4      840.13      862.62     37.61 o
  -9   5   4    13617.82    13525.02    206.43 o
  -8   5   4      677.77      698.62     31.03 o
  -7   5   4    13346.03    13429.11    179.17 o
  -6   5   4     6221.74     6308.95     97.97 o
  -5   5   4     9891.47     9920.04    175.32 o
  -4   5   4    21079.12    20976.46    397.59 o
  -3   5   4      419.97      379.46     21.30 o
  -2   5   4    27721.65    27001.93    371.37 o
  -1   5   4     2962.15     3143.53     63.49 o
   0   5   4    13359.40    12659.51    147.42 o
   1   5   4    11242.46    11353.90    116.37 o
   2   5   4     5484.91     5576.65     61.76 o
   3   5   4    23641.39    23857.58    219.26 o
   4   5   4      119.94      142.88     12.72 o
   5   5   4    15370.89    15406.49    187.70 o
   6   5   4     4753.67     4620.46     74.86 o
   7   5   4     9114.42     8863.12    133.18 o
   8   5   4     8704.58     8692.31    134.19 o
   9   5   4     1029.11     1044.54     44.12 o
  10   5   4     7976.98     7788.11    141.64 o
  11   5   4      135.90      172.10     38.26 o
  12   5   4     4193.23     4069.58     97.83 o
  13   5   4      885.72      933.34     51.99 o
  14   5   4     1602.99     1668.92     68.50 o
  15   5   4     1492.04     1659.20     70.98 o
 -15   6   4      252.95      258.86     52.31 o
 -14   6   4      175.83      139.21     36.38 o
 -13   6   4      415.82      474.58     42.64 o
 -12   6   4      921.91     1030.45     45.48 o
 -11   6   4      164.94      180.43     29.15 o
 -10   6   4     2240.20     2304.75     80.62 o
  -9   6   4       63.83       45.77     18.25 o
  -8   6   4     2772.69     2853.66     98.34 o
  -7   6   4      793.00      847.91     40.06 o
  -6   6   4      744.01      779.56     27.44 o
  -5   6   4     3329.07     3410.79     80.77 o
  -4   6   4      402.40      426.13     27.49 o
  -3   6   4     3847.88     4018.84     76.35 o
  -2   6   4       36.43       30.97      9.83 o
  -1   6   4     4209.78     4238.45     66.49 o
   0   6   4     1157.14     1149.59     36.88 o
   1   6   4     2856.81     2881.29     39.94 o
   2   6   4     2672.93     2859.56     42.64 o
   3   6   4      140.46      145.72     11.46 o
   4   6   4     5089.78     5167.97     70.88 o
   5   6   4      566.45      564.44     24.50 o
   6   6   4     2955.98     2876.91     56.58 o
   7   6   4      584.31      583.39     30.07 o
   8   6   4      995.15      953.60     55.27 o
   9   6   4     1572.94     1539.78     53.53 o
  10   6   4       46.64       47.08     24.19 o
  11   6   4     1089.94     1025.14     48.93 o
  12   6   4       26.07       11.75     27.05 o
  13   6   4      423.19      460.98     42.71 o
  14   6   4      211.58      155.30     38.85 o
  15   6   4      292.39      296.68     43.83 o
 -15   7   4       22.21       -4.40     54.97 o
 -14   7   4     1288.08     1390.21     66.74 o
 -13   7   4      825.17      855.88     52.44 o
 -12   7   4      933.44      961.29     51.79 o
 -11   7   4     2394.88     2431.26     66.55 o
 -10   7   4      493.06      467.50     35.65 o
  -9   7   4     5169.04     5156.62     90.12 o
  -8   7   4      325.73      304.84     22.48 o
  -7   7   4     8242.89     8181.19    150.03 o
  -6   7   4     3777.93     3779.27     56.99 o
  -5   7   4     3848.01     3664.78     86.28 o
  -4   7   4     7111.95     7042.19    159.58 o
  -3   7   4     1048.43     1063.65     61.60 o
  -2   7   4    15453.81    15145.13    224.18 o
  -1   7   4     1391.91     1405.59     48.60 o
   0   7   4     7852.95     7432.73     97.06 o
   1   7   4     6101.57     5964.22     68.79 o
   2   7   4     3352.66     3446.13     46.97 o
   3   7   4     9633.35     9637.93    106.58 o
   4   7   4       94.67      183.71     32.97 o
   5   7   4     7005.04     7009.02    101.84 o
   6   7   4     1814.17     1843.34     53.00 o
   7   7   4     2436.29     2380.06     57.46 o
   8   7   4     2429.64     2307.85     64.02 o
   9   7   4      999.27      995.77     45.13 o
  10   7   4     3083.00     3097.64     79.88 o
  11   7   4       35.21       42.79     32.31 o
  12   7   4     1796.01     1799.71     67.03 o
  13   7   4      231.94      266.45     38.67 o
  14   7   4      442.41      525.36     48.29 o
 -14   8   4      271.99      381.53     51.83 o
 -13   8   4      909.08     1027.60     66.33 o
 -12   8   4     1558.73     1654.13     67.26 o
 -11   8   4      591.76      627.53     39.42 o
 -10   8   4     3380.36     3436.11     71.94 o
  -9   8   4        9.73       19.92     17.33 o
  -8   8   4     3728.74     3837.33     79.73 o
  -7   8   4     1067.34     1112.84     38.05 o
  -6   8   4     4127.13     4234.93     72.22 o
  -5   8   4     3009.62     3097.78     74.52 o
  -4   8   4      930.67      986.58     43.49 o
  -3   8   4     8018.68     8016.08    153.17 o
  -2   8   4      242.57      262.80     30.50 o
  -1   8   4     6766.94     6856.17    101.83 o
   0   8   4     3896.22     3973.80     62.61 o
   1   8   4     1524.80     1501.24     32.65 o
   2   8   4     7201.80     7316.97     84.73 o
   3   8   4       46.09       38.70     10.62 o
   4   8   4     6659.51     6691.05     89.45 o
   5   8   4     1429.00     1358.49     38.70 o
   6   8   4     3254.45     3214.71     62.97 o
   7   8   4     4127.42     3947.03     85.41 o
   8   8   4     1077.06      983.66     44.24 o
   9   8   4     4097.35     3869.70     90.58 o
  10   8   4        9.30        0.55     23.00 o
  11   8   4     3254.68     3219.91    113.86 o
  12   8   4      654.47      666.45     46.21 o
  13   8   4     1288.73     1393.39     63.19 o
  14   8   4      806.82      826.65     84.46 o
 -14   9   4       10.21       24.14     36.02 o
 -13   9   4       16.14        6.37     30.97 o
 -12   9   4       11.30        0.99     27.99 o
 -11   9   4        9.28       22.13     27.28 o
 -10   9   4       23.55        4.79     21.20 o
  -9   9   4       11.79        4.45     18.31 o
  -8   9   4        6.72       13.23     16.22 o
  -7   9   4       71.56       32.48     15.50 o
  -6   9   4      455.19      440.02     19.87 o
  -5   9   4        7.20       13.88     18.76 o
  -4   9   4       46.02       42.27     33.71 o
  -3   9   4       12.88       29.11     20.90 o
  -2   9   4      699.85      765.24     40.86 o
  -1   9   4       70.83       53.86     18.70 o
   0   9   4      493.74      504.15     21.90 o
   1   9   4      839.78      795.47     21.48 o
   2   9   4       29.55       35.47     10.86 o
   3   9   4      235.45      251.65     20.58 o
   4   9   4      312.25      335.42     20.30 o
   5   9   4      173.25      165.79     21.32 o
   6   9   4       67.66       83.66     21.30 o
   7   9   4       55.42      102.68     23.55 o
   8   9   4        4.61       -0.55     21.73 o
   9   9   4        0.78      -21.38     23.09 o
  10   9   4       57.67       56.77     27.42 o
  11   9   4       11.38       31.19     28.56 o
  12   9   4        0.47       10.21     29.23 o
  13   9   4       30.49       36.38     33.27 o
 -13  10   4      682.60      629.66     50.84 o
 -12  10   4     1198.48     1268.77     62.29 o
 -11  10   4      255.43      258.78     35.85 o
 -10  10   4     2748.00     2735.70    100.46 o
  -9  10   4       54.10       42.20     32.27 o
  -8  10   4     4017.54     4098.64     97.24 o
  -7  10   4     1987.32     2011.04     60.68 o
  -6  10   4     4107.88     4177.48     67.79 o
  -5  10   4     6529.36     6246.43    116.98 o
  -4  10   4      713.94      708.62     35.81 o
  -3  10   4    10993.78    10958.85    192.95 o
  -2  10   4      698.26      643.08     40.12 o
  -1  10   4    10613.65    10998.06    170.99 o
   0  10   4     4427.03     4565.35     77.47 o
   1  10   4     4028.50     4069.92     56.34 o
   2  10   4    10377.46    10373.72    125.94 o
   3  10   4      745.98      755.42     28.66 o
   4  10   4     7709.55     7481.66    106.55 o
   5  10   4      243.05      261.52     32.49 o
   6  10   4     5699.77     5498.60    112.62 o
   7  10   4     2675.79     2567.02     77.00 o
   8  10   4     1456.77     1545.20     56.31 o
   9  10   4     3036.47     2928.92     79.88 o
  10  10   4      148.94      152.37     32.23 o
  11  10   4     2314.83     2311.63     75.92 o
  12  10   4      163.27      131.93     34.54 o
  13  10   4     1031.28     1109.62     60.84 o
 -12  11   4      125.40      151.03     47.13 o
 -11  11   4     1029.74     1144.49     83.36 o
 -10  11   4        0.48        8.22     25.21 o
  -9  11   4     1937.76     1936.15     66.46 o
  -8  11   4      296.03      334.92     30.37 o
  -7  11   4     1792.51     1717.26     86.95 o
  -6  11   4     2078.74     2093.33     58.08 o
  -5  11   4      797.73      779.77     28.89 o
  -4  11   4     2385.52     2407.53     94.40 o
  -3  11   4      150.04      155.99     38.84 o
  -2  11   4     5026.76     5276.51    106.32 o
  -1  11   4      540.55      540.10     31.21 o
   0  11   4     2971.49     2998.71     62.11 o
   1  11   4     1424.55     1451.99     44.54 o
   2  11   4     1110.13     1131.61     34.27 o
   3  11   4     3195.82     3082.07     58.91 o
   4  11   4      162.94      192.41     22.40 o
   5  11   4     2269.33     2091.48     53.25 o
   6  11   4      314.82      316.39     35.93 o
   7  11   4     1127.21     1122.18     73.02 o
   8  11   4      389.54      383.68     43.46 o
   9  11   4      719.94      709.31     44.50 o
  10  11   4      800.22      786.83     48.57 o
  11  11   4       10.76       16.33     30.08 o
  12  11   4      615.21      569.89     47.32 o
 -11  12   4       92.28       85.75     32.12 o
 -10  12   4     1052.71     1110.10     71.25 o
  -9  12   4        2.59       32.34     24.93 o
  -8  12   4     1751.92     1729.23     60.15 o
  -7  12   4      879.86      871.13     41.01 o
  -6  12   4     1424.87     1491.14     49.71 o
  -5  12   4     2857.73     2980.39     65.69 o
  -4  12   4      189.70      201.95     18.60 o
  -3  12   4     3216.86     3239.14     76.24 o
  -2  12   4       14.61       -7.24     23.00 o
  -1  12   4     4334.94     4188.61     94.00 o
   0  12   4     1430.64     1409.77     49.18 o
   1  12   4     2595.36     2521.41     62.27 o
   2  12   4     2970.72     3020.90     90.48 o
   3  12   4      770.25      782.86     33.77 o
   4  12   4     3465.85     3525.48     72.44 o
   5  12   4        9.59       43.32     20.30 o
   6  12   4     2363.33     2426.47     69.06 o
   7  12   4      526.57      627.77     64.54 o
   8  12   4      538.79      577.20     49.55 o
   9  12   4      768.83      789.03     48.08 o
  10  12   4      107.13       94.41     34.03 o
  11  12   4      553.73      548.48     47.32 o
 -10  13   4       27.18       17.46     40.37 o
  -9  13   4     1377.96     1460.64     78.07 o
  -8  13   4      479.77      501.26     35.30 o
  -7  13   4     1924.94     1870.17     61.35 o
  -6  13   4     2598.37     2685.50    108.67 o
  -5  13   4      551.11      514.08     31.68 o
  -4  13   4     4030.34     4038.55    113.13 o
  -3  13   4        0.48      -17.00     17.00 o
  -2  13   4     5831.46     6000.30    124.71 o
  -1  13   4     1178.91     1158.74     42.38 o
   0  13   4     3924.75     3841.46     82.27 o
   1  13   4     3933.57     3744.12     81.83 o
   2  13   4      975.99     1000.05     42.50 o
   3  13   4     4019.47     3843.71     89.77 o
   4  13   4      157.39      143.49     23.83 o
   5  13   4     3839.10     3704.99     78.14 o
   6  13   4      403.52      410.60     36.13 o
   7  13   4     1591.33     1666.86     61.34 o
   8  13   4     1118.81     1102.30     53.64 o
   9  13   4      595.66      642.62     45.59 o
  10  13   4     1090.51     1076.78     56.41 o
  -9  14   4       86.65       84.97     30.42 o
  -8  14   4        7.14       -6.02     23.17 o
  -7  14   4       73.51      109.24     59.86 o
  -6  14   4       11.30       -9.44     22.01 o
  -5  14   4       75.12       78.19     22.87 o
  -4  14   4       56.44      102.78     23.46 o
  -3  14   4       49.90       47.64     35.07 o
  -2  14   4       87.01       56.70     21.77 o
  -1  14   4       34.80       61.31     21.46 o
   0  14   4       49.14       79.39     22.43 o
   1  14   4        8.56       42.97     22.13 o
   2  14   4       67.14       79.43     24.25 o
   3  14   4        1.50      -19.83     21.64 o
   4  14   4       13.46      -18.25     22.65 o
   5  14   4       23.43       19.20     21.86 o
   6  14   4       21.88       58.97     27.74 o
   7  14   4        2.69      -11.59     40.26 o
   8  14   4       26.43       52.95     31.33 o
   9  14   4       10.79       49.02     32.36 o
  -8  15   4       41.05      -22.31     72.36 o
  -7  15   4      616.57      692.42     69.03 o
  -6  15   4      450.41      507.61     36.11 o
  -5  15   4      323.89      325.06     30.97 o
  -4  15   4     1271.40     1294.58     56.38 o
  -3  15   4        4.56      -11.52     22.81 o
  -2  15   4     1013.45      987.94     46.91 o
  -1  15   4      301.65      296.37     43.19 o
   0  15   4      873.06      890.44     49.78 o
   1  15   4     1251.21     1236.40     50.13 o
   2  15   4      142.96      138.81     28.15 o
   3  15   4     1354.23     1398.48     54.83 o
   4  15   4       37.78       29.53     25.87 o
   5  15   4     1155.81     1174.26     53.37 o
   6  15   4      344.54      318.22     37.83 o
   7  15   4      483.91      540.84     44.20 o
  -6  16   4      310.83      288.97     30.42 o
  -5  16   4     1049.93     1029.64     50.81 o
  -4  16   4        2.98      -22.91     22.91 o
  -3  16   4      921.07      966.45     53.57 o
  -2  16   4       14.08       -0.37     27.25 o
  -1  16   4     1362.95     1346.27     56.84 o
   0  16   4      586.78      584.48     45.09 o
   1  16   4      645.29      643.76     40.28 o
   2  16   4      857.64      766.37     65.70 o
   3  16   4      199.44      179.02     31.83 o
   4  16   4     1118.59     1019.69     51.53 o
   5  16   4        4.13       -1.25     27.85 o
  -2  17   4      105.00      125.28     29.92 o
  -1  17   4        1.38       -0.57     26.68 o
   0  17   4       82.08      119.49     32.41 o
   1  17   4       58.39      113.21     28.89 o
   2  17   4       45.36       77.58     30.78 o
 -15   1   5     1442.74     1510.50     86.56 o
 -14   1   5      681.02      728.04     60.85 o
 -13   1   5     3540.11     3519.33    126.08 o
 -12   1   5       43.55       59.51     31.34 o
 -11   1   5     7964.63     7637.82    301.72 o
 -10   1   5     1500.73     1452.08     64.08 o
  -9   1   5     7831.16     7284.28    275.89 o
  -8   1   5     9264.12     9035.58    203.08 o
  -7   1   5     2070.09     2161.50     72.96 o
  -6   1   5    20970.89    21227.14    291.25 o
  -5   1   5      202.83      226.72     20.30 o
  -4   1   5    31311.27    32065.53    388.97 o
  -3   1   5     7499.47     7752.90     78.98 o
  -2   1   5    17189.15    17598.39    159.82 o
  -1   1   5    24660.75    25080.30    239.79 o
   0   1   5     5851.09     6166.85     67.24 o
   1   1   5    34697.14    35190.70    334.02 o
   2   1   5      584.15      656.20     19.87 o
   3   1   5    32924.05    32881.88    336.41 o
   4   1   5     8327.67     8271.39    107.04 o
   5   1   5    11455.07    11434.51    142.84 o
   6   1   5     8637.20     8670.24    116.27 o
   7   1   5     2773.99     2821.90     74.28 o
   8   1   5    13760.36    13702.47    174.71 o
   9   1   5      115.69      144.66     23.65 o
  10   1   5     8118.88     7815.41    129.43 o
  11   1   5     1423.79     1428.12     57.71 o
  12   1   5     2201.87     2318.12     77.64 o
  13   1   5     2764.66     2699.27     84.32 o
  14   1   5      326.33      347.85     48.06 o
  15   1   5     1550.85     1723.36     99.64 o
 -15   2   5      141.65      134.19     45.35 o
 -14   2   5      676.20      663.62     59.86 o
 -13   2   5       39.62       64.69     35.16 o
 -12   2   5      670.33      652.96     51.83 o
 -11   2   5       25.78       51.49     28.27 o
 -10   2   5     1548.26     1539.44     66.34 o
  -9   2   5      943.77      946.96     49.84 o
  -8   2   5      550.11      608.86     37.73 o
  -7   2   5     2494.84     2504.40     64.55 o
  -6   2   5      106.85      136.47     12.16 o
  -5   2   5     8915.65     9131.98    120.60 o
  -4   2   5     2503.99     2584.26     41.49 o
  -3   2   5     4273.93     4636.63     86.87 o
  -2   2   5     8513.98     8935.47    225.56 o
  -1   2   5      122.96      176.77     12.18 o
   0   2   5     9054.46     9104.60     88.15 o
   1   2   5      227.70      181.43     11.21 o
   2   2   5     9242.73     9551.70    107.19 o
   3   2   5     3796.90     3945.37     54.46 o
   4   2   5     5026.00     4936.67     72.47 o
   5   2   5     5211.56     5317.40     94.49 o
   6   2   5     1596.57     1611.05     38.77 o
   7   2   5     5243.27     5270.86     90.98 o
   8   2   5       60.44       63.34     19.79 o
   9   2   5     5116.97     4865.95     91.52 o
  10   2   5     1196.59     1174.71     44.99 o
  11   2   5     1247.21     1274.93     48.27 o
  12   2   5     1033.62     1117.25     56.15 o
  13   2   5      271.67      272.81     42.86 o
  14   2   5      977.50      980.06     63.97 o
  15   2   5        0.62       18.14     45.29 o
 -15   3   5      274.60      274.44     79.65 o
 -14   3   5      227.18      181.69     42.27 o
 -13   3   5      888.07      822.17     60.92 o
 -12   3   5        9.47       46.92     31.47 o
 -11   3   5     1263.18     1249.84     95.69 o
 -10   3   5      218.71      268.39     41.18 o
  -9   3   5     2007.86     1777.12     67.93 o
  -8   3   5     1375.05     1360.01     48.01 o
  -7   3   5     1653.70     1687.52     36.78 o
  -6   3   5     5112.55     5016.45     77.07 o
  -5   3   5       27.72       42.22     15.40 o
  -4   3   5     5151.29     4878.38     96.03 o
  -3   3   5     1261.18     1355.65     41.43 o
  -2   3   5     5241.96     5163.64     83.51 o
  -1   3   5     2308.78     2311.25     36.66 o
   0   3   5      537.12      480.35     16.77 o
   1   3   5     5612.89     5500.52     65.16 o
   2   3   5       31.44       46.70      8.56 o
   3   3   5     3992.64     4041.98     55.31 o
   4   3   5      467.06      450.11     21.52 o
   5   3   5     1976.02     2051.41     55.15 o
   6   3   5     4958.32     4731.68     82.22 o
   7   3   5      188.62      233.13     23.63 o
   8   3   5     1802.44     1777.11     52.66 o
   9   3   5      407.27      357.95     29.33 o
  10   3   5     1177.35     1187.91     48.56 o
  11   3   5      648.61      601.39     37.50 o
  12   3   5      259.61      286.93     34.70 o
  13   3   5      618.51      719.65     85.93 o
  14   3   5        5.85       61.26     38.71 o
  15   3   5      418.44      468.72     54.09 o
 -15   4   5      796.25      838.32     68.62 o
 -14   4   5     1862.89     1900.16     76.31 o
 -13   4   5      312.76      343.00     38.72 o
 -12   4   5     4610.29     4531.87    113.12 o
 -11   4   5      205.51      228.53     30.73 o
 -10   4   5     7110.47     6884.00    169.38 o
  -9   4   5     3078.38     3022.51     66.68 o
  -8   4   5     4237.51     4263.48     80.98 o
  -7   4   5    13774.45    13679.84    199.40 o
  -6   4   5      863.70      917.29     43.95 o
  -5   4   5    18288.02    18334.53    299.95 o
  -4   4   5      768.06      762.34     33.38 o
  -3   4   5    21739.92    21276.61    340.52 o
  -2   4   5     9311.89     9488.35    141.34 o
  -1   4   5     8248.84     8135.68    124.00 o
   0   4   5    21811.37    21424.83    236.82 o
   1   4   5      501.23      560.13     20.15 o
   2   4   5    24864.79    25141.77    259.58 o
   3   4   5     1686.32     1771.58     36.52 o
   4   4   5    13185.61    13402.75    149.66 o
   5   4   5    10187.06     9947.89    141.91 o
   6   4   5     5025.52     4914.37     89.38 o
   7   4   5     6465.07     6466.93    106.38 o
   8   4   5        3.51       16.44     17.87 o
   9   4   5    10276.06    10105.40    155.18 o
  10   4   5      691.65      736.79     38.71 o
  11   4   5     3031.00     3042.47     74.70 o
  12   4   5     2358.46     2189.55    145.90 o
  13   4   5      626.46      692.56     48.23 o
  14   4   5     2057.21     2066.67     76.20 o
 -15   5   5      290.26      313.89     53.65 o
 -14   5   5        3.29       10.15     30.81 o
 -13   5   5       77.30       82.32     32.03 o
 -12   5   5        4.52       51.19     27.14 o
 -11   5   5      277.38      292.17     32.91 o
 -10   5   5      178.56      185.65     23.89 o
  -9   5   5      303.16      325.56     25.48 o
  -8   5   5      252.11      267.97     21.81 o
  -7   5   5       25.95       20.08     12.36 o
  -6   5   5     1041.88     1100.82     43.83 o
  -5   5   5      401.13      387.26     27.51 o
  -4   5   5     2026.02     2022.24     56.26 o
  -3   5   5      806.05      797.48     35.29 o
  -2   5   5      210.84      241.36     23.52 o
  -1   5   5      549.87      592.41     25.67 o
   0   5   5      410.26      467.35     17.90 o
   1   5   5      654.17      705.48     22.53 o
   2   5   5       13.71       42.03      8.14 o
   3   5   5     1489.70     1579.25     30.46 o
   4   5   5       82.16      116.40     16.89 o
   5   5   5      448.48      475.13     25.45 o
   6   5   5      116.05       99.60     18.72 o
   7   5   5      469.55      480.06     32.16 o
   8   5   5      587.54      583.22     51.57 o
   9   5   5       36.80       23.12     20.51 o
  10   5   5      219.79      228.56     28.57 o
  11   5   5        7.65        2.98     25.22 o
  12   5   5      132.04      130.08     32.37 o
  13   5   5       43.09       44.63     31.38 o
  14   5   5      116.62      137.38     36.94 o
 -14   6   5     1621.16     1806.95    174.55 o
 -13   6   5      296.35      392.44     40.89 o
 -12   6   5     4849.03     4885.74    119.98 o
 -11   6   5      200.97      236.34     33.61 o
 -10   6   5     6201.54     6172.10    113.39 o
  -9   6   5     2704.94     2847.86     65.48 o
  -8   6   5     4977.93     4961.42     86.32 o
  -7   6   5    12060.44    11839.11    212.97 o
  -6   6   5     1395.78     1394.97     51.54 o
  -5   6   5    13290.44    12903.64    294.77 o
  -4   6   5      180.07      188.16     23.94 o
  -3   6   5    20159.28    19380.83    318.10 o
  -2   6   5     4673.60     4478.71     82.31 o
  -1   6   5    14387.71    14245.86    206.20 o
   0   6   5    16059.02    16012.38    229.76 o
   1   6   5     1666.55     1713.04     35.51 o
   2   6   5    19541.44    19396.67    204.55 o
   3   6   5      177.18      222.57     22.82 o
   4   6   5    12046.67    11857.34    163.95 o
   5   6   5     5068.56     5144.43     87.93 o
   6   6   5     3835.97     3840.82     93.55 o
   7   6   5     7006.42     6885.44    114.11 o
   8   6   5      224.82      263.42     27.28 o
   9   6   5     4645.54     4582.96     91.11 o
  10   6   5      234.39      283.69     33.14 o
  11   6   5     2644.83     2721.38    103.44 o
  12   6   5     1446.74     1381.91     60.38 o
  13   6   5      488.65      573.96     46.49 o
  14   6   5     1194.70     1280.82     63.98 o
 -14   7   5       91.81       99.90     41.36 o
 -13   7   5     1242.68     1388.37     77.03 o
 -12   7   5        3.87       25.59     23.56 o
 -11   7   5     1736.08     1834.88     56.75 o
 -10   7   5      535.95      634.21     33.87 o
  -9   7   5     2228.31     2274.36     95.05 o
  -8   7   5     2583.42     2664.02    111.92 o
  -7   7   5     1040.46     1045.56     66.78 o
  -6   7   5     6468.82     6350.70    173.39 o
  -5   7   5        1.95       -0.25     19.92 o
  -4   7   5     8649.79     8534.97    161.49 o
  -3   7   5     1368.01     1389.40     51.05 o
  -2   7   5     4432.98     4527.21     85.43 o
  -1   7   5     4380.72     4468.14     87.14 o
   0   7   5     1393.92     1400.60     42.53 o
   1   7   5     5931.93     5946.29    105.27 o
   2   7   5        5.92       14.70     10.06 o
   3   7   5     5976.49     5954.30     77.25 o
   4   7   5      901.11      919.62     33.23 o
   5   7   5     3382.04     3335.60     67.60 o
   6   7   5     2834.15     2784.28     87.72 o
   7   7   5      302.49      321.63     36.62 o
   8   7   5     3000.02     3135.78    115.95 o
   9   7   5       94.78      132.87     27.97 o
  10   7   5     1482.11     1557.73     76.87 o
  11   7   5      661.05      738.55     55.02 o
  12   7   5      652.16      631.42     46.28 o
  13   7   5      590.24      674.48     55.47 o
 -13   8   5       72.57       87.99     37.35 o
 -12   8   5      396.26      391.39     37.28 o
 -11   8   5        0.94        0.17     21.59 o
 -10   8   5      709.42      740.13     35.78 o
  -9   8   5      160.49      171.04     35.87 o
  -8   8   5      455.51      445.48     37.50 o
  -7   8   5      866.12      848.13     45.16 o
  -6   8   5      470.79      463.60     35.77 o
  -5   8   5     1491.95     1446.45     55.60 o
  -4   8   5      643.48      628.55     37.16 o
  -3   8   5     1625.70     1671.19     77.18 o
  -2   8   5     1032.26      951.83     50.23 o
  -1   8   5      925.40      836.34     34.94 o
   0   8   5     2461.22     2420.33     64.19 o
   1   8   5        7.71        9.51     16.46 o
   2   8   5     3455.48     3257.63     51.73 o
   3   8   5      147.52      178.37     14.23 o
   4   8   5      954.78      874.98     33.82 o
   5   8   5     1658.21     1526.00     46.15 o
   6   8   5      980.44      974.86     48.49 o
   7   8   5     2257.91     2216.78     96.61 o
   8   8   5       33.65       23.21     23.46 o
   9   8   5      753.26      721.87     43.16 o
  10   8   5       64.67       66.84     29.36 o
  11   8   5      253.38      225.59     35.40 o
  12   8   5      273.17      255.09     38.60 o
  13   8   5       43.84        8.74     32.97 o
 -13   9   5     1547.10     1716.45     78.07 o
 -12   9   5        1.33       24.36     26.36 o
 -11   9   5     1954.24     2061.77     77.85 o
 -10   9   5      550.89      607.33     33.00 o
  -9   9   5     2230.65     2247.43     97.98 o
  -8   9   5     2749.56     2775.06     94.67 o
  -7   9   5      735.36      786.33     45.60 o
  -6   9   5     6259.20     6308.92    136.26 o
  -5   9   5      325.65      306.49     32.60 o
  -4   9   5     4473.85     4362.97    127.92 o
  -3   9   5     1487.14     1499.53     57.96 o
  -2   9   5     6021.27     6070.12    131.02 o
  -1   9   5     7696.50     7599.40    133.46 o
   0   9   5      676.72      695.49     34.94 o
   1   9   5     9809.32     9611.64    158.25 o
   2   9   5      267.77      286.60     15.84 o
   3   9   5     7830.00     7728.06    117.81 o
   4   9   5     2916.96     2780.95     55.66 o
   5   9   5     3243.37     3234.15     69.35 o
   6   9   5     7414.49     7079.80    128.91 o
   7   9   5      167.12      173.09     28.07 o
   8   9   5     3875.83     3697.77     89.35 o
   9   9   5      119.14      117.71     29.54 o
  10   9   5     2662.62     2580.91     77.76 o
  11   9   5     1193.11     1160.49     70.16 o
  12   9   5      770.36      801.85     52.16 o
 -12  10   5      410.68      478.86     41.33 o
 -11  10   5       80.47       74.77     31.13 o
 -10  10   5      224.69      270.15     61.56 o
  -9  10   5      473.12      481.38     54.67 o
  -8  10   5      248.80      242.75     35.26 o
  -7  10   5      969.15      952.96     51.79 o
  -6  10   5        5.79      -23.61     23.61 o
  -5  10   5      996.57     1121.90     53.01 o
  -4  10   5        7.01       30.11     24.73 o
  -3  10   5     1599.79     1654.70     63.59 o
  -2  10   5      222.43      258.42     27.55 o
  -1  10   5     1013.95      994.88     54.34 o
   0  10   5      808.39      746.23     37.56 o
   1  10   5      247.66      290.10     33.94 o
   2  10   5     1049.70     1106.72     29.43 o
   3  10   5       35.04       21.42     17.60 o
   4  10   5     1146.96     1166.74     40.02 o
   5  10   5       42.46       42.55     21.34 o
   6  10   5      386.79      374.22     47.56 o
   7  10   5      280.14      268.05     45.38 o
   8  10   5      187.10      152.73     30.47 o
   9  10   5      146.52      110.31     29.97 o
  10  10   5        6.03       18.26     29.09 o
  11  10   5      331.52      281.36     39.74 o
  12  10   5       13.63       23.83     31.56 o
 -11  11   5     1329.99     1386.98    116.83 o
 -10  11   5      237.74      351.79     75.06 o
  -9  11   5     1192.02     1148.52    104.14 o
  -8  11   5     1136.67     1184.70    103.04 o
  -7  11   5      591.87      699.88    133.07 o
  -6  11   5     2769.24     2938.24    114.28 o
  -5  11   5        8.02        6.04     35.63 o
  -4  11   5     2848.64     2797.43     85.09 o
  -3  11   5     1299.77     1340.74     59.59 o
  -2  11   5     3038.55     3002.39     76.79 o
  -1  11   5     3673.86     3720.54     85.32 o
   0  11   5      460.90      459.28     39.48 o
   1  11   5     6280.98     6249.35    135.44 o
   2  11   5      165.57      194.06     29.08 o
   3  11   5     4029.95     3993.36    105.97 o
   4  11   5     1596.67     1528.66     51.37 o
   5  11   5     1669.80     1634.35     68.90 o
   6  11   5     3331.52     3419.00    131.81 o
   7  11   5      294.32      247.85     33.94 o
   8  11   5     2468.14     2339.31     72.11 o
   9  11   5       36.54       76.26     30.33 o
  10  11   5     1380.19     1324.72     71.14 o
  11  11   5      397.02      385.65     42.53 o
 -10  12   5      777.11      943.04    103.24 o
  -9  12   5      819.86      929.05     97.24 o
  -8  12   5      497.80      593.15     81.45 o
  -7  12   5     1600.28     1753.17    125.93 o
  -6  12   5       36.19       27.74     37.29 o
  -5  12   5     2843.85     2826.88    106.98 o
  -4  12   5      692.60      755.13     59.54 o
  -3  12   5     2033.17     2010.08     96.64 o
  -2  12   5     1856.26     1964.58     71.60 o
  -1  12   5     1044.51     1124.79     56.34 o
   0  12   5     3607.00     3717.24    128.68 o
   1  12   5       28.32       64.87     29.99 o
   2  12   5     4183.98     4023.73    117.85 o
   3  12   5      394.25      396.80     30.31 o
   4  12   5     2276.92     2245.53     66.51 o
   5  12   5     1462.45     1446.13     62.65 o
   6  12   5     1169.73     1186.31     51.59 o
   7  12   5     2626.04     2554.38     77.28 o
   8  12   5       24.41       36.47     27.85 o
   9  12   5     1166.09     1250.47     57.60 o
  10  12   5       55.42       55.80     32.52 o
  -9  13   5      368.47      399.56     81.75 o
  -8  13   5       74.98      173.70     68.26 o
  -7  13   5      385.26      387.57     79.55 o
  -6  13   5      366.32      372.48     74.46 o
  -5  13   5      256.82      223.33     46.40 o
  -4  13   5     1300.89     1317.00     76.66 o
  -3  13   5       73.22       22.45     37.22 o
  -2  13   5      370.77      350.90     39.88 o
  -1  13   5      119.19      145.86     34.03 o
   0  13   5      524.80      501.71     65.61 o
   1  13   5      454.06      408.32     41.73 o
   2  13   5       43.05       48.05     21.56 o
   3  13   5      293.91      350.04     43.00 o
   4  13   5       13.50       32.37     23.85 o
   5  13   5      189.68      173.23     29.68 o
   6  13   5       28.42       33.97     32.32 o
   7  13   5       83.41      107.89     35.53 o
   8  13   5      238.65      180.89     34.43 o
   9  13   5       10.93       20.23     31.26 o
  -8  14   5      446.20      436.84     84.85 o
  -7  14   5      999.94      998.71    104.44 o
  -6  14   5       54.44      124.13     65.16 o
  -5  14   5     1686.94     1764.06    130.82 o
  -4  14   5      234.77      264.36     95.49 o
  -3  14   5     1198.27     1391.56    152.01 o
  -2  14   5     1100.69     1156.21     62.71 o
  -1  14   5      606.04      668.51     50.36 o
   0  14   5     2115.53     1993.40    127.72 o
   1  14   5       10.95       40.57     33.90 o
   2  14   5     2109.77     2136.81     62.12 o
   3  14   5      444.72      453.83     34.75 o
   4  14   5     1148.17     1180.69     65.50 o
   5  14   5     1060.56     1051.50     66.36 o
   6  14   5      259.81      251.39     41.02 o
   7  14   5     1467.04     1515.83     95.61 o
   8  14   5        1.42       31.78     35.71 o
  -6  15   5      167.40      176.80     76.26 o
  -5  15   5       87.34      101.14     65.06 o
  -4  15   5      153.14      218.27     73.46 o
  -3  15   5      156.58      180.70     48.87 o
  -2  15   5       73.98       54.23     38.11 o
  -1  15   5      366.29      336.38     44.56 o
   0  15   5       11.39       36.78     37.39 o
   1  15   5      447.36      368.58     47.00 o
   2  15   5       62.59       54.87     24.50 o
   3  15   5      275.45      275.71     56.71 o
   4  15   5       87.93       18.80     26.74 o
   5  15   5      180.22      184.15     33.17 o
   6  15   5      267.43      305.95     44.51 o
  -3  16   5      664.78      744.36    111.53 o
  -2  16   5      245.29      252.07     54.39 o
  -1  16   5      336.63      347.45     48.77 o
   0  16   5      490.18      667.67     96.97 o
   1  16   5       41.16       -1.43     36.19 o
   2  16   5      479.11      517.91     36.59 o
   3  16   5       37.50       44.17     27.29 o
 -14   0   6     3531.78     3586.39    177.80 o
 -13   0   6      236.95      228.77     56.97 o
 -12   0   6     4133.73     3771.98    168.10 o
 -11   0   6     2658.09     2803.75    135.42 o
 -10   0   6     4479.58     4522.54    176.10 o
  -9   0   6     8329.53     8270.23    271.84 o
  -8   0   6     1112.13     1125.74     70.66 o
  -7   0   6    15656.99    14595.80    429.05 o
  -6   0   6       81.10      101.44     26.08 o
  -5   0   6    17502.97    17106.48    352.46 o
  -4   0   6     6493.37     6538.71    139.42 o
  -3   0   6     8380.62     8540.30    193.88 o
  -2   0   6    17737.36    18038.19    510.02 o
  -1   0   6      304.37      281.15     16.54 o
   0   0   6    19911.23    20496.27    283.66 o
   1   0   6     1357.09     1348.00     44.18 o
   2   0   6    13310.83    13090.07    239.05 o
   3   0   6     8150.10     8281.23    151.49 o
   4   0   6     3870.28     3964.99    138.85 o
   5   0   6    15589.66    15420.98    264.85 o
   6   0   6      203.15      222.95     28.20 o
   7   0   6     9219.30     8873.72    190.65 o
   8   0   6     2913.45     2927.20     86.86 o
   9   0   6     5546.00     5406.68    200.23 o
  10   0   6     3912.88     4041.56    151.76 o
  11   0   6      435.41      498.93    156.01 o
  12   0   6     3410.72     3310.31    131.63 o
  13   0   6        7.25       38.98     47.34 o
  14   0   6     1684.84     1794.79    107.16 o
 -14   1   6        2.28       -2.84     36.03 o
 -13   1   6      300.85      410.40     60.66 o
 -12   1   6       47.09       48.22     36.28 o
 -11   1   6      424.90      391.49     40.83 o
 -10   1   6      214.18      297.18     41.13 o
  -9   1   6      199.97      163.58     27.51 o
  -8   1   6      931.06      962.82     58.57 o
  -7   1   6      108.89      152.47     29.93 o
  -6   1   6       91.54      139.97     25.26 o
  -5   1   6      370.37      381.11     18.89 o
  -4   1   6      525.70      579.75     21.88 o
  -3   1   6      356.22      420.05     18.21 o
  -2   1   6       11.19       26.78      8.12 o
  -1   1   6      754.71      841.65     29.96 o
   0   1   6       46.07       72.56      9.08 o
   1   1   6      179.83      180.60     14.89 o
   2   1   6     1059.68     1101.86     25.73 o
   3   1   6      241.29      280.18     16.88 o
   4   1   6     1790.64     1742.56     38.89 o
   5   1   6     1233.84     1309.98     43.38 o
   6   1   6      161.78      182.09     19.17 o
   7   1   6      474.56      451.33     27.04 o
   8   1   6      639.50      570.78     32.76 o
   9   1   6      659.61      623.13     46.13 o
  10   1   6       63.76       37.13     26.63 o
  11   1   6      552.26      635.45     56.16 o
  12   1   6       17.36       21.84     30.30 o
  13   1   6      400.63      394.72     45.04 o
  14   1   6       34.40       68.16     35.75 o
 -14   2   6     1443.68     1454.99     80.40 o
 -13   2   6      144.42      126.10     38.02 o
 -12   2   6     2071.43     1924.05    190.44 o
 -11   2   6     1595.69     1496.05     69.58 o
 -10   2   6     1603.81     1476.81     64.60 o
  -9   2   6     4856.10     4593.78    103.76 o
  -8   2   6       25.10       27.03     18.43 o
  -7   2   6     9278.99     9278.94    184.07 o
  -6   2   6      643.20      654.09     29.15 o
  -5   2   6     6390.61     6490.78    120.52 o
  -4   2   6     6524.87     6410.35    130.23 o
  -3   2   6     4977.69     5073.27     77.53 o
  -2   2   6    12694.41    12768.49    173.48 o
  -1   2   6       18.35       26.02     13.24 o
   0   2   6    16748.70    16726.74    217.14 o
   1   2   6     1715.31     1763.44     35.05 o
   2   2   6    10493.92    10469.95    118.00 o
   3   2   6     6764.24     6772.96     91.46 o
   4   2   6     1969.38     1974.72     42.11 o
   5   2   6    10506.66    10332.24    133.70 o
   6   2   6       55.43       73.27     16.93 o
   7   2   6     4924.62     5015.94    100.05 o
   8   2   6     1639.82     1581.31     49.88 o
   9   2   6     4111.36     4006.49     83.99 o
  10   2   6     1600.39     1694.37     55.86 o
  11   2   6      265.90      268.26     32.57 o
  12   2   6     2214.94     2265.52     77.73 o
  13   2   6        0.53        3.42     33.36 o
  14   2   6      942.86      950.69     67.17 o
 -14   3   6        0.57       -7.07     33.19 o
 -13   3   6     1573.13     1665.48     67.16 o
 -12   3   6      581.32      583.72     41.80 o
 -11   3   6     1920.92     1899.41     66.28 o
 -10   3   6     2513.94     2669.77     75.49 o
  -9   3   6      822.80      825.84     41.01 o
  -8   3   6     6206.56     6111.56    123.96 o
  -7   3   6      392.15      385.24     18.64 o
  -6   3   6     5183.94     5214.37    210.83 o
  -5   3   6      340.49      417.70     26.44 o
  -4   3   6     4519.25     4558.40     78.87 o
  -3   3   6     8506.75     8535.34    129.15 o
  -2   3   6      493.63      510.85     21.16 o
  -1   3   6    10815.01    10787.74    143.05 o
   0   3   6      478.61      537.35     25.83 o
   1   3   6     7701.26     7880.33     90.30 o
   2   3   6     5258.93     5305.38     75.76 o
   3   3   6     4638.69     4774.28     64.41 o
   4   3   6    10286.94    10099.08    129.31 o
   5   3   6      304.52      367.54     24.70 o
   6   3   6     5063.85     5130.14     90.07 o
   7   3   6     1280.12     1232.09     42.77 o
   8   3   6     5232.46     5075.08     94.10 o
   9   3   6     2576.93     2587.93     66.28 o
  10   3   6      914.00      870.54     42.84 o
  11   3   6     2727.58     2739.51     73.39 o
  12   3   6        6.33       35.57     27.99 o
  13   3   6     1885.48     1897.16     84.79 o
  14   3   6       80.42      134.03     43.91 o
 -14   4   6        4.66       -0.27     31.73 o
 -13   4   6        0.27       10.60     42.40 o
 -12   4   6       43.88       -1.85     26.04 o
 -11   4   6       55.66       47.76     25.41 o
 -10   4   6       15.24       62.81     29.43 o
  -9   4   6      148.59      132.98     36.76 o
  -8   4   6      147.65      200.90     16.30 o
  -7   4   6      393.35      411.06     41.93 o
  -6   4   6      774.56      814.75     44.96 o
  -5   4   6       21.34       41.75     17.63 o
  -4   4   6     1791.36     1704.54     43.50 o
  -3   4   6       59.83       95.94     16.16 o
  -2   4   6     1168.19     1046.24     47.50 o
  -1   4   6       49.84       50.23     13.37 o
   0   4   6     1941.76     1849.38     41.58 o
   1   4   6      873.32      848.33     33.65 o
   2   4   6     1076.80     1091.26     36.30 o
   3   4   6     1021.24     1023.18     25.51 o
   4   4   6       52.00       73.43     16.91 o
   5   4   6      931.66      924.60     34.35 o
   6   4   6      225.90      208.16     22.88 o
   7   4   6      579.33      503.81     42.62 o
   8   4   6       82.76      100.97     23.50 o
   9   4   6      129.74      129.67     26.05 o
  10   4   6       95.46      114.65     26.58 o
  11   4   6       43.08       21.47     25.78 o
  12   4   6      175.71      228.76     40.82 o
  13   4   6        4.37       -7.81     32.79 o
  14   4   6       59.85       50.72     39.61 o
 -14   5   6       17.54       71.46     35.50 o
 -13   5   6     2186.40     2019.85     98.69 o
 -12   5   6     1029.05     1053.60     52.25 o
 -11   5   6     2012.26     1849.36     64.66 o
 -10   5   6     4790.55     4703.65    106.59 o
  -9   5   6      647.71      652.31     44.05 o
  -8   5   6     9176.17     8879.23    218.76 o
  -7   5   6       93.97       82.95     23.50 o
  -6   5   6    17113.17    16758.74    283.56 o
  -5   5   6     7942.81     7797.90    175.26 o
  -4   5   6     8187.25     8204.44    154.17 o
  -3   5   6    18434.50    18194.01    256.46 o
  -2   5   6     2075.71     2157.26     51.50 o
  -1   5   6    24653.17    24192.85    324.11 o
   0   5   6      542.59      543.29     26.75 o
   1   5   6    23395.59    23224.62    445.12 o
   2   5   6     5366.68     5377.35     97.90 o
   3   5   6    10630.08    10518.86    131.20 o
   4   5   6    10251.74    10056.28    143.86 o
   5   5   6     3273.15     3237.60     66.57 o
   6   5   6    15550.64    15057.47    207.44 o
   7   5   6      113.34      142.51     24.05 o
   8   5   6     6722.55     6843.17    117.93 o
   9   5   6     2001.94     2022.57     59.53 o
  10   5   6     2529.81     2644.50     71.04 o
  11   5   6     2399.17     2670.63     74.38 o
  12   5   6      204.48      216.51     36.92 o
  13   5   6     1670.77     1693.73     71.07 o
 -13   6   6      154.22      122.33     32.92 o
 -12   6   6      390.08      431.09     37.89 o
 -11   6   6      656.27      640.32     39.93 o
 -10   6   6      192.33      251.04     22.51 o
  -9   6   6     1994.52     2038.76     89.79 o
  -8   6   6       59.63       58.24     34.75 o
  -7   6   6     2165.16     2384.36     72.27 o
  -6   6   6      587.81      611.91     37.16 o
  -5   6   6     1617.78     1625.59     63.50 o
  -4   6   6     1058.82     1028.19     45.19 o
  -3   6   6     1172.07     1217.74     39.54 o
  -2   6   6     5032.03     5213.94     96.40 o
  -1   6   6       17.12       40.20     17.59 o
   0   6   6     5081.39     5148.31     83.84 o
   1   6   6      271.72      329.22     21.96 o
   2   6   6     3509.91     3842.02     80.21 o
   3   6   6     2122.09     2183.42     44.74 o
   4   6   6     1047.57     1102.13     36.86 o
   5   6   6     1813.95     1843.98     49.78 o
   6   6   6        0.55       36.42     19.20 o
   7   6   6     1269.51     1366.88     46.87 o
   8   6   6       53.72       56.31     24.71 o
   9   6   6     1410.68     1411.83     51.25 o
  10   6   6      260.38      296.31     33.01 o
  11   6   6      196.61      171.46     35.43 o
  12   6   6      379.04      369.73     42.34 o
  13   6   6       13.99       -7.07     32.67 o
 -13   7   6     1385.53     1423.47     59.73 o
 -12   7   6      227.99      281.31     30.71 o
 -11   7   6     1172.87     1129.08    141.82 o
 -10   7   6     1765.93     1740.43     88.37 o
  -9   7   6      567.82      535.87     47.35 o
  -8   7   6     3593.47     3429.98    193.00 o
  -7   7   6        7.77       24.37     24.29 o
  -6   7   6     6369.04     6134.64    131.20 o
  -5   7   6     3361.23     3283.28    184.90 o
  -4   7   6     3510.74     3274.94     84.71 o
  -3   7   6     4494.70     4170.64     83.24 o
  -2   7   6     1517.98     1492.46     85.96 o
  -1   7   6     8715.33     8276.20    136.36 o
   0   7   6       93.37      114.55     18.15 o
   1   7   6     8271.27     8095.23    136.27 o
   2   7   6     1964.15     1854.23     53.79 o
   3   7   6     2784.50     2738.12     50.88 o
   4   7   6     3409.28     3324.20     97.26 o
   5   7   6     1606.89     1643.47     48.51 o
   6   7   6     6022.25     6002.12    104.55 o
   7   7   6        8.44       18.10     20.98 o
   8   7   6     1848.34     1867.35     57.45 o
   9   7   6      859.62      820.11     45.53 o
  10   7   6     1072.82     1073.90     53.61 o
  11   7   6      982.13     1075.62     60.20 o
  12   7   6       59.40       87.39     34.97 o
 -12   8   6      909.48      839.83     69.97 o
 -11   8   6     1135.93     1116.14     75.50 o
 -10   8   6      225.56      243.86     47.42 o
  -9   8   6     3008.55     2938.90     98.92 o
  -8   8   6       18.64       37.04     27.02 o
  -7   8   6     4691.04     4670.77    148.19 o
  -6   8   6     1906.70     1882.55     66.84 o
  -5   8   6     3329.18     3302.28     88.70 o
  -4   8   6     6102.42     5965.84    129.15 o
  -3   8   6     1049.58     1089.16     42.68 o
  -2   8   6     9053.96     8839.41    158.07 o
  -1   8   6       20.11       50.57     20.87 o
   0   8   6    10374.54    10219.06    165.29 o
   1   8   6     2471.37     2421.96     89.48 o
   2   8   6     6358.43     6379.17    118.30 o
   3   8   6     5186.13     5138.13     85.58 o
   4   8   6     1519.02     1467.97     59.13 o
   5   8   6     6128.17     5888.64    116.29 o
   6   8   6       40.33       45.90     20.82 o
   7   8   6     5237.82     5054.75     97.33 o
   8   8   6      633.62      630.01     41.40 o
   9   8   6     1732.96     1778.27     64.15 o
  10   8   6     1434.36     1441.86     61.24 o
  11   8   6      566.01      653.13     49.13 o
  12   8   6     1266.01     1272.21     64.83 o
 -12   9   6       47.87       82.35     70.36 o
 -11   9   6      130.09      136.42     66.36 o
 -10   9   6       40.40       18.34     30.30 o
  -9   9   6      163.10      128.73     67.68 o
  -8   9   6        4.19        1.42     27.05 o
  -7   9   6      102.43      118.07     33.06 o
  -6   9   6       64.91      134.17     30.35 o
  -5   9   6      339.91      353.22     42.28 o
  -4   9   6        3.45        8.85     24.46 o
  -3   9   6      185.99      179.32     25.47 o
  -2   9   6       61.57       62.76     21.46 o
  -1   9   6      352.05      400.91     30.59 o
   0   9   6        1.51      -12.15     19.33 o
   1   9   6      135.66      135.67     25.78 o
   2   9   6        0.65       -7.09     20.61 o
   3   9   6      300.26      329.00     30.60 o
   4   9   6       34.43       11.09     20.37 o
   5   9   6      337.02      383.27     32.35 o
   6   9   6       25.58       58.59     26.09 o
   7   9   6       77.49       93.71     27.02 o
   8   9   6       59.43      106.29     33.84 o
   9   9   6      128.16       82.64     31.92 o
  10   9   6       38.56       71.94     31.60 o
  11   9   6       50.92       68.79     34.48 o
 -11  10   6      526.69      757.75    102.14 o
 -10  10   6      723.34      723.90     63.00 o
  -9  10   6     1553.92     1531.20     94.25 o
  -8  10   6      266.75      322.32     40.67 o
  -7  10   6     3319.78     3247.34     95.96 o
  -6  10   6      222.96      258.49     35.18 o
  -5  10   6     3186.65     3174.43     92.16 o
  -4  10   6     3191.05     2964.74     88.04 o
  -3  10   6     1010.35      994.44     45.14 o
  -2  10   6     3226.16     3421.16     81.13 o
  -1  10   6        1.50       26.19     21.90 o
   0  10   6     4481.46     4351.63     94.56 o
   1  10   6     1215.61     1217.34     49.12 o
   2  10   6     2270.44     2286.92     67.48 o
   3  10   6     2601.13     2576.25     72.65 o
   4  10   6      489.86      488.69     33.18 o
   5  10   6     4559.93     4485.78    110.49 o
   6  10   6        3.27       10.58     28.62 o
   7  10   6     3109.36     2916.45     91.75 o
   8  10   6     1248.31     1152.30     54.09 o
   9  10   6      922.12      938.98     63.36 o
  10  10   6     1383.60     1548.88     69.35 o
  11  10   6      126.87      161.21     48.04 o
 -10  11   6      755.81      900.97     95.64 o
  -9  11   6       53.24       86.07     45.16 o
  -8  11   6     1222.15     1312.96     64.60 o
  -7  11   6       54.49       45.76     38.98 o
  -6  11   6     1744.23     1931.07     74.79 o
  -5  11   6      979.72     1047.62     57.70 o
  -4  11   6      651.77      727.10     50.48 o
  -3  11   6     1383.50     1487.71     70.31 o
  -2  11   6      353.75      376.12     33.80 o
  -1  11   6     2489.04     2555.16     75.65 o
   0  11   6       56.72       76.17     25.77 o
   1  11   6     2338.74     2429.35     70.44 o
   2  11   6      568.96      528.58     42.93 o
   3  11   6      918.30      939.77     59.27 o
   4  11   6      856.27      876.64     57.04 o
   5  11   6      496.62      491.09     39.88 o
   6  11   6     1542.73     1569.17    100.42 o
   7  11   6        3.95       24.90     30.93 o
   8  11   6      787.23      863.36     57.95 o
   9  11   6      109.59      115.04     49.80 o
  10  11   6      458.67      439.82     44.49 o
  -9  12   6      577.67      723.77     93.35 o
  -8  12   6      169.54      228.57     69.16 o
  -7  12   6     1061.86      963.17     88.10 o
  -6  12   6        6.73      -12.56     36.33 o
  -5  12   6     1320.84     1355.94     78.82 o
  -4  12   6      218.76      159.00     53.12 o
  -3  12   6      984.48      951.72     68.94 o
  -2  12   6     1049.25     1122.04     76.89 o
  -1  12   6      166.54      177.97     34.70 o
   0  12   6     1030.91      969.77     53.66 o
   1  12   6       40.10        8.57     28.34 o
   2  12   6      837.04      854.68     53.62 o
   3  12   6      620.29      629.69     47.89 o
   4  12   6      191.11      198.72     43.72 o
   5  12   6      889.67      964.61     52.75 o
   6  12   6        4.12      -12.65     29.83 o
   7  12   6      529.68      561.11     49.01 o
   8  12   6      139.09      209.70     41.73 o
   9  12   6      249.95      249.02     44.58 o
  -8  13   6     1135.66     1055.68    108.44 o
  -7  13   6        1.49       -7.50     58.27 o
  -6  13   6     1325.79     1169.39     78.01 o
  -5  13   6      385.49      386.47     55.17 o
  -4  13   6      927.38      982.64     59.43 o
  -3  13   6     1072.46     1007.42     71.64 o
  -2  13   6      218.53      264.27     58.00 o
  -1  13   6     1526.54     1539.73     80.18 o
   0  13   6       67.23       68.19     34.31 o
   1  13   6     1362.83     1363.33    135.39 o
   2  13   6      787.97      809.13     53.69 o
   3  13   6      450.56      506.02     67.89 o
   4  13   6     1417.70     1547.54     94.07 o
   5  13   6       17.47      -10.24     30.70 o
   6  13   6     1405.00     1464.81     72.95 o
   7  13   6      136.40      153.07     41.90 o
  -6  14   6       10.08       18.19     61.46 o
  -5  14   6       12.59       -5.80     59.56 o
  -4  14   6        7.85        8.69     36.00 o
  -3  14   6       87.93       79.56     46.31 o
  -2  14   6       58.86       71.93     69.27 o
  -1  14   6       45.05       84.28     35.42 o
   0  14   6       34.72       32.12     34.19 o
   1  14   6       22.23       40.21     35.97 o
   2  14   6       79.25       57.92     35.75 o
   3  14   6        1.35       18.82     34.75 o
   4  14   6       25.46       47.35     22.82 o
   5  14   6        0.14       25.19     35.45 o
   6  14   6        0.25        0.12     30.96 o
  -3  15   6      930.76     1014.95     64.58 o
  -2  15   6       53.03       40.21     38.45 o
  -1  15   6     1060.52     1081.50     95.08 o
   0  15   6       36.42      -10.53     41.42 o
   1  15   6      825.84      809.78     58.40 o
   2  15   6      468.76      507.18     54.02 o
   3  15   6      379.18      397.20     50.20 o
 -13   1   7     1341.84     1299.57    145.31 o
 -12   1   7     2937.15     3097.94    155.21 o
 -11   1   7      617.45      607.49     47.02 o
 -10   1   7     6145.26     5899.13    127.78 o
  -9   1   7       95.86       98.69     23.54 o
  -8   1   7     9957.28     9528.27    178.26 o
  -7   1   7     4649.77     4410.10     95.42 o
  -6   1   7     4484.84     4347.57     82.52 o
  -5   1   7     7644.98     7574.46    132.96 o
  -4   1   7     1437.93     1511.37     33.60 o
  -3   1   7    19355.08    19301.37    246.90 o
  -2   1   7      102.58      127.34     13.47 o
  -1   1   7    14825.38    14855.81    194.04 o
   0   1   7     4457.29     4360.40     69.97 o
   1   1   7     6654.94     6813.96    100.35 o
   2   1   7     9895.01     9929.32    126.94 o
   3   1   7     1855.32     1811.46     39.75 o
   4   1   7    12591.51    12826.37    160.12 o
   5   1   7     1241.71     1225.55     36.59 o
   6   1   7     6933.42     6993.14    103.30 o
   7   1   7     2364.04     2519.73     62.06 o
   8   1   7     2568.86     2520.93     64.65 o
   9   1   7     3679.01     3858.01    105.19 o
  10   1   7       56.93       57.98     30.33 o
  11   1   7     2937.49     2941.81     87.85 o
  12   1   7      404.53      439.09     45.80 o
  13   1   7     1229.78     1368.41     75.29 o
 -13   2   7      552.94      622.83     46.15 o
 -12   2   7      118.27      138.69     31.55 o
 -11   2   7     1201.82     1307.92     67.40 o
 -10   2   7       20.90       36.94     22.99 o
  -9   2   7     2111.78     2124.46     63.69 o
  -8   2   7      382.18      501.80     75.33 o
  -7   2   7     2778.76     2646.56    100.21 o
  -6   2   7     3045.10     3015.70    112.38 o
  -5   2   7      316.61      322.86     44.23 o
  -4   2   7     4332.83     4166.26     96.79 o
  -3   2   7        4.83       24.59     18.84 o
  -2   2   7     5611.55     5469.16    115.77 o
  -1   2   7     1033.86     1045.19     44.06 o
   0   2   7     1985.15     2144.93     36.32 o
   1   2   7     2150.61     2218.48     39.87 o
   2   2   7      506.86      570.46     24.98 o
   3   2   7     2745.45     2840.04     51.44 o
   4   2   7       16.76       32.02     15.00 o
   5   2   7     4761.81     4758.47     77.08 o
   6   2   7     1866.25     1806.89     50.79 o
   7   2   7     1145.20     1195.18     43.61 o
   8   2   7     1620.73     1554.57     52.02 o
   9   2   7      125.98      167.62     28.10 o
  10   2   7     1513.12     1528.92     70.52 o
  11   2   7      268.80      291.57     39.90 o
  12   2   7      812.05      826.54     53.81 o
  13   2   7      335.03      349.86     45.03 o
 -13   3   7      172.90      198.84     34.96 o
 -12   3   7      349.45      322.17     35.77 o
 -11   3   7       30.06       31.73     24.95 o
 -10   3   7      693.46      676.36     39.34 o
  -9   3   7       27.89       22.55     18.67 o
  -8   3   7      617.90      550.01     48.06 o
  -7   3   7      352.83      352.89     42.13 o
  -6   3   7      946.60      945.92     56.21 o
  -5   3   7     3141.28     2821.26     93.68 o
  -4   3   7       41.41       46.75     21.64 o
  -3   3   7     2476.02     2374.49     69.80 o
  -2   3   7      973.50     1007.40     45.55 o
  -1   3   7     1812.69     1754.91     48.23 o
   0   3   7     3380.63     3217.75     77.75 o
   1   3   7      655.93      665.13     46.62 o
   2   3   7     3658.35     3462.10     54.46 o
   3   3   7      138.64      167.43     18.51 o
   4   3   7     3359.74     3248.18     63.97 o
   5   3   7      403.93      488.66     29.57 o
   6   3   7     2113.37     1940.81     52.84 o
   7   3   7     1822.02     1749.94     52.50 o
   8   3   7      206.15      212.69     38.63 o
   9   3   7     1805.26     1868.14     59.28 o
  10   3   7        1.84       -4.29     24.93 o
  11   3   7      708.80      647.19     54.90 o
  12   3   7      156.61      177.60     39.00 o
  13   3   7      292.72      263.12     43.77 o
 -13   4   7     1191.21     1207.51     58.00 o
 -12   4   7      657.39      646.28     73.32 o
 -11   4   7     2961.98     3141.23     91.09 o
 -10   4   7       10.95       26.35     34.51 o
  -9   4   7     5258.24     5146.55    151.70 o
  -8   4   7     1609.97     1507.65     86.65 o
  -7   4   7     3956.54     3733.93    119.09 o
  -6   4   7     4555.55     4471.13    131.08 o
  -5   4   7      900.36     1008.42     57.94 o
  -4   4   7    11324.59    10991.31    782.89 o
  -3   4   7       13.08       11.15     24.68 o
  -2   4   7    11514.03    11667.75    167.39 o
  -1   4   7     3940.73     3870.51     68.39 o
   0   4   7     7542.68     7671.07    128.65 o
   1   4   7     8337.03     8300.90    137.90 o
   2   4   7     1255.36     1298.80     45.22 o
   3   4   7    12428.81    12233.85    189.16 o
   4   4   7      269.09      271.78     25.26 o
   5   4   7     9063.56     9117.82    137.06 o
   6   4   7     2282.03     2266.83     57.57 o
   7   4   7     3377.58     3487.16     92.89 o
   8   4   7     4615.62     4513.77     91.60 o
   9   4   7      845.28      859.68     59.49 o
  10   4   7     2989.69     3094.88     78.80 o
  11   4   7      190.21      220.24     34.41 o
  12   4   7     2290.57     2446.44     76.21 o
 -12   5   7      210.62      291.50     28.27 o
 -11   5   7       13.03        0.96     37.22 o
 -10   5   7      170.44      298.06     47.24 o
  -9   5   7        1.82       -4.88     31.90 o
  -8   5   7      739.34      799.24     58.74 o
  -7   5   7      487.96      448.12     46.74 o
  -6   5   7       39.38       59.75     31.36 o
  -5   5   7       76.24      117.15     32.50 o
  -4   5   7       24.60       60.43     21.75 o
  -3   5   7     1018.10     1135.84     40.43 o
  -2   5   7       50.57       33.23     15.94 o
  -1   5   7      540.33      608.99     31.08 o
   0   5   7        5.64       29.92     16.62 o
   1   5   7      151.79      178.16     23.38 o
   2   5   7       25.69       97.92     26.64 o
   3   5   7      868.33      934.99     34.57 o
   4   5   7      508.56      579.87     31.47 o
   5   5   7       46.44       63.44     22.91 o
   6   5   7      198.68      247.14     26.41 o
   7   5   7        2.99       35.71     22.04 o
   8   5   7      413.31      369.26     36.44 o
   9   5   7        8.99      -19.24     24.47 o
  10   5   7        1.09       10.01     26.97 o
  11   5   7      159.49      151.86     33.51 o
  12   5   7        3.07       41.11     34.92 o
 -12   6   7      727.49      725.03     67.16 o
 -11   6   7     2516.10     2339.33    105.68 o
 -10   6   7       14.61        8.28     38.28 o
  -9   6   7     3862.24     3813.68    130.88 o
  -8   6   7      685.46      615.68     54.88 o
  -7   6   7     3441.52     3338.06    115.77 o
  -6   6   7     2886.21     2775.95    103.69 o
  -5   6   7     1879.64     1914.14     85.07 o
  -4   6   7     8582.63     8406.05    138.09 o
  -3   6   7        6.50       23.57     18.19 o
  -2   6   7     8118.84     7573.38    158.95 o
  -1   6   7     2060.79     2042.81     49.24 o
   0   6   7     6999.01     6747.59    105.61 o
   1   6   7     7143.62     7026.81    165.24 o
   2   6   7     1668.22     1631.48    116.15 o
   3   6   7     9521.61     9445.32    194.46 o
   4   6   7      251.10      315.40     33.53 o
   5   6   7     5619.60     5741.61    112.98 o
   6   6   7      786.63      908.56     69.78 o
   7   6   7     2549.73     2448.80     64.70 o
   8   6   7     3093.13     3153.09     75.89 o
   9   6   7      538.09      568.01     43.01 o
  10   6   7     2071.60     2201.63     68.17 o
  11   6   7        3.03        6.59     35.01 o
  12   6   7     1270.95     1294.89     64.63 o
 -12   7   7      687.02      693.38     68.12 o
 -11   7   7        6.64       37.48     42.12 o
 -10   7   7     1113.50     1059.97     74.57 o
  -9   7   7      106.84       84.22     40.11 o
  -8   7   7     1014.74     1070.46     70.97 o
  -7   7   7     1016.70      988.16     95.19 o
  -6   7   7      737.98      744.74     65.16 o
  -5   7   7     3165.08     3196.77    133.56 o
  -4   7   7       73.74       50.72     20.04 o
  -3   7   7     3795.38     3861.26    150.73 o
  -2   7   7     1122.96     1061.55     41.81 o
  -1   7   7     2596.35     2698.72    103.59 o
   0   7   7     3151.86     3301.55     99.17 o
   1   7   7      604.12      668.45     35.60 o
   2   7   7     4204.75     4290.59    108.25 o
   3   7   7        3.28       -6.99     25.85 o
   4   7   7     3980.81     4056.34     84.25 o
   5   7   7      674.76      696.34     38.00 o
   6   7   7     2754.97     2775.92     75.64 o
   7   7   7     1653.32     1806.86     74.91 o
   8   7   7      629.59      688.53     47.23 o
   9   7   7     1712.23     1668.17     57.99 o
  10   7   7        8.12       16.13     50.94 o
  11   7   7     1016.09     1184.57     61.09 o
 -11   8   7      385.77      384.29     56.18 o
 -10   8   7       31.19       83.95     43.70 o
  -9   8   7      550.22      468.44     55.94 o
  -8   8   7        1.99       37.58     38.59 o
  -7   8   7     1556.31     1373.69     77.22 o
  -6   8   7      469.04      462.04     40.23 o
  -5   8   7      821.23      765.22     38.99 o
  -4   8   7     1484.28     1260.72     47.13 o
  -3   8   7      254.82      301.44     28.70 o
  -2   8   7     1054.40     1006.62     41.91 o
  -1   8   7      107.62      107.46     35.15 o
   0   8   7     1426.56     1285.49     49.30 o
   1   8   7      498.47      467.85     38.24 o
   2   8   7      380.84      424.49     32.80 o
   3   8   7      602.06      532.15     45.17 o
   4   8   7       25.98       69.38     30.20 o
   5   8   7      786.62      746.50     46.90 o
   6   8   7       31.60       30.57     26.46 o
   7   8   7      101.59      153.01     31.46 o
   8   8   7      514.74      486.38     43.21 o
   9   8   7       27.45        9.39     32.66 o
  10   8   7      227.81      313.35     40.69 o
  11   8   7       14.76       63.33     38.46 o
 -10   9   7     2131.63     2017.52    253.55 o
  -9   9   7      202.54      175.65     48.72 o
  -8   9   7     1426.50     1307.81     92.50 o
  -7   9   7      931.57     1046.27     55.89 o
  -6   9   7     1709.00     1728.97     69.68 o
  -5   9   7     3675.03     3858.96    123.65 o
  -4   9   7      141.26      180.44     27.90 o
  -3   9   7     4601.97     4731.40     98.35 o
  -2   9   7      578.90      575.86     36.73 o
  -1   9   7     3894.66     3904.55     88.56 o
   0   9   7     2829.87     2743.99     71.85 o
   1   9   7     1953.43     1888.70     62.22 o
   2   9   7     5657.80     5514.23    112.29 o
   3   9   7       77.33       49.93     31.62 o
   4   9   7     3512.53     3252.87    100.72 o
   5   9   7      321.94      386.60     31.71 o
   6   9   7     2293.20     2428.89     85.63 o
   7   9   7     1736.01     1816.80     73.32 o
   8   9   7      437.22      464.81     48.43 o
   9   9   7     2223.30     2287.19    192.23 o
  10   9   7       16.96       27.34     39.09 o
  -9  10   7      224.05      222.69     51.91 o
  -8  10   7       61.43      142.05     46.98 o
  -7  10   7       80.13       86.46     33.24 o
  -6  10   7      267.21      404.90     43.09 o
  -5  10   7       67.69       91.02     27.61 o
  -4  10   7      469.76      521.09     37.71 o
  -3  10   7       32.42       49.25     25.38 o
  -2  10   7      435.34      543.96     51.48 o
  -1  10   7       85.00      138.42     28.50 o
   0  10   7      386.37      433.11     44.27 o
   1  10   7      341.49      333.65     34.53 o
   2  10   7      133.55      133.07     29.24 o
   3  10   7      545.73      574.87     48.74 o
   4  10   7        7.82        5.62     50.53 o
   5  10   7      277.86      318.89     31.69 o
   6  10   7       14.63       -2.61     32.65 o
   7  10   7      307.72      353.31     42.24 o
   8  10   7       53.46      123.82     38.22 o
   9  10   7       66.30       24.80     35.82 o
  -8  11   7     1651.10     1602.50     74.42 o
  -7  11   7      551.94      520.84     49.38 o
  -6  11   7     1454.01     1527.90     91.26 o
  -5  11   7     1758.51     1797.81     66.29 o
  -4  11   7      491.84      583.43     42.23 o
  -3  11   7     2774.57     2829.35     78.73 o
  -2  11   7        4.21       11.17     25.65 o
  -1  11   7     2666.33     2609.38     76.01 o
   0  11   7      826.85      793.17     54.60 o
   1  11   7     1738.75     1735.48     63.15 o
   2  11   7     1927.23     1905.18     66.57 o
   3  11   7      139.95      132.22     34.97 o
   4  11   7     1874.23     1850.32     94.35 o
   5  11   7       52.17       65.99     57.22 o
   6  11   7     1016.69     1090.16     62.80 o
   7  11   7      564.70      597.74     49.75 o
   8  11   7      221.50      288.43     86.99 o
  -7  12   7     1202.67     1262.40     81.83 o
  -6  12   7     1170.33     1318.93     70.27 o
  -5  12   7      655.52      729.79     47.34 o
  -4  12   7     1956.27     1997.30     70.85 o
  -3  12   7       30.53       25.94     31.56 o
  -2  12   7     1991.16     2063.49     91.69 o
  -1  12   7      265.91      227.93     40.67 o
   0  12   7     1722.51     1791.46     98.39 o
   1  12   7      878.25      970.85     58.65 o
   2  12   7      420.13      441.60     54.40 o
   3  12   7     1221.21     1130.64     61.95 o
   4  12   7       29.30        7.23     69.36 o
   5  12   7     1131.45     1249.57    157.36 o
   6  12   7      100.34      169.96     33.06 o
   7  12   7      500.11      579.63     49.98 o
  -5  13   7      118.23       54.67     40.44 o
  -4  13   7       53.87       75.61     39.91 o
  -3  13   7      276.01      198.35     40.74 o
  -2  13   7        1.09       -8.22     33.41 o
  -1  13   7      272.74      351.30     45.67 o
   0  13   7      112.28      180.48     41.81 o
   1  13   7       79.56       95.50     44.11 o
   2  13   7       99.26      114.05     39.66 o
   3  13   7      139.64       78.24     37.47 o
   4  13   7      386.26      387.21     62.37 o
   5  13   7       21.19       -4.54     46.20 o
  -3  14   7        3.49      102.74     67.96 o
  -2  14   7     1395.89     1440.85     73.78 o
  -1  14   7      384.40      379.77     48.34 o
   0  14   7      680.03      660.02     55.47 o
   1  14   7     1142.44     1229.65     83.29 o
   2  14   7      147.53      158.29     41.80 o
 -12   0   8       61.29       78.18     40.14 o
 -11   0   8     2537.69     2355.44    214.87 o
 -10   0   8      922.86      901.01     57.91 o
  -9   0   8     2879.31     2779.00     96.41 o
  -8   0   8     5242.88     5161.01    300.12 o
  -7   0   8     1389.11     1345.74     61.10 o
  -6   0   8    12503.90    12467.08    273.88 o
  -5   0   8      463.46      448.13     37.78 o
  -4   0   8    14848.66    14412.62    306.64 o
  -3   0   8     3724.57     3605.52    100.29 o
  -2   0   8     9068.35     8990.83    204.04 o
  -1   0   8    13769.96    13444.77    288.14 o
   0   0   8     1585.35     1687.76     65.37 o
   1   0   8    15854.32    15207.45    324.12 o
   2   0   8       54.40       77.52     42.08 o
   3   0   8    12231.18    12017.30    518.84 o
   4   0   8     1953.34     1906.79     81.73 o
   5   0   8     7825.70     8020.96    161.99 o
   6   0   8     4662.17     4860.33    117.41 o
   7   0   8     1164.89     1165.73     70.64 o
   8   0   8     4863.65     5215.76    182.44 o
   9   0   8        8.18       66.31     69.01 o
  10   0   8     2942.32     3194.07    130.83 o
  11   0   8      779.54      874.19     78.31 o
 -12   1   8      155.43      127.27     32.71 o
 -11   1   8      117.40      117.17     29.15 o
 -10   1   8       58.78       58.04     25.24 o
  -9   1   8      445.05      441.60     29.87 o
  -8   1   8       28.72       36.90     18.40 o
  -7   1   8      895.46      959.70     35.39 o
  -6   1   8      113.45      140.66     23.53 o
  -5   1   8     1143.13     1208.06     49.90 o
  -4   1   8      764.40      791.48     40.73 o
  -3   1   8     1147.67     1088.02     46.36 o
  -2   1   8     1042.82     1089.85     31.98 o
  -1   1   8      241.03      255.74     15.79 o
   0   1   8     2986.17     2910.89     62.60 o
   1   1   8       55.13       62.32     18.09 o
   2   1   8     1860.07     1794.06     65.12 o
   3   1   8      177.90      234.01     24.95 o
   4   1   8      949.78     1002.94     49.21 o
   5   1   8      760.47      793.24     35.57 o
   6   1   8      435.31      501.29     31.69 o
   7   1   8      437.03      524.17     34.24 o
   8   1   8        6.67        3.80     26.08 o
   9   1   8      396.48      384.94     42.12 o
  10   1   8       19.15       42.86     31.40 o
  11   1   8      363.46      358.03     44.35 o
 -12   2   8        5.90       51.18     29.54 o
 -11   2   8     1636.71     1621.63     86.78 o
 -10   2   8      459.13      501.45     58.45 o
  -9   2   8     1651.05     1543.91     91.45 o
  -8   2   8     2176.46     2143.06     73.47 o
  -7   2   8      634.69      712.35     43.09 o
  -6   2   8     3959.61     3755.28    103.72 o
  -5   2   8       39.32       46.79     23.25 o
  -4   2   8     5860.06     5842.55    127.86 o
  -3   2   8     1131.97     1078.25     48.44 o
  -2   2   8     2689.59     2637.44     75.19 o
  -1   2   8     5051.13     4851.39    111.16 o
   0   2   8      740.02      791.82     74.03 o
   1   2   8     5760.48     5653.37     86.87 o
   2   2   8      308.90      371.60     26.85 o
   3   2   8     4821.84     4771.73     83.01 o
   4   2   8     1704.10     1641.00     56.73 o
   5   2   8     1918.78     1919.46     59.41 o
   6   2   8     2730.62     2782.54     74.63 o
   7   2   8      113.11       97.73     26.59 o
   8   2   8     2871.56     3059.28     74.48 o
   9   2   8       73.59       98.42     30.73 o
  10   2   8     1187.31     1309.59     60.77 o
  11   2   8      795.68      828.02     53.83 o
 -12   3   8     1299.76     1424.06     53.38 o
 -11   3   8      262.04      337.99     49.42 o
 -10   3   8      921.12      859.26     62.52 o
  -9   3   8     1445.12     1357.90     73.61 o
  -8   3   8      880.15      761.50     91.30 o
  -7   3   8     4595.58     4512.03    134.38 o
  -6   3   8       49.42       78.19     26.46 o
  -5   3   8     5684.86     5946.94    132.31 o
  -4   3   8     1716.84     1773.35     62.98 o
  -3   3   8     5547.63     5370.75    221.39 o
  -2   3   8     4104.37     4002.75    103.34 o
  -1   3   8     1243.40     1208.11    103.48 o
   0   3   8    10213.16     9849.00    311.77 o
   1   3   8       99.23      103.83     27.73 o
   2   3   8     7248.51     7342.17     97.95 o
   3   3   8      858.92      855.52     32.06 o
   4   3   8     4557.19     4554.23     92.70 o
   5   3   8     4027.76     4001.33     89.01 o
   6   3   8     1274.63     1335.25     58.62 o
   7   3   8     2941.52     3018.15     80.90 o
   8   3   8        3.37       38.31     25.01 o
   9   3   8     2238.85     2399.30     69.17 o
  10   3   8      416.27      458.46     40.06 o
  11   3   8     1599.15     1631.94     70.03 o
 -11   4   8      177.38      155.68     44.44 o
 -10   4   8        0.96        5.28     36.24 o
  -9   4   8       97.06      104.70     39.49 o
  -8   4   8        8.88        4.06     33.61 o
  -7   4   8       18.82       62.23     33.40 o
  -6   4   8       54.25       90.36     34.55 o
  -5   4   8       61.20       70.20     26.95 o
  -4   4   8       13.63       11.14     23.72 o
  -3   4   8       15.06       34.79     28.45 o
  -2   4   8       84.42       82.17     26.24 o
  -1   4   8       13.78        0.53     23.12 o
   0   4   8        8.25       13.42     30.78 o
   1   4   8       18.45       17.88     32.23 o
   2   4   8      147.04      145.03     32.56 o
   3   4   8       11.96       31.97     15.31 o
   4   4   8      523.36      455.49     32.52 o
   5   4   8      167.24      210.31     28.11 o
   6   4   8      206.79      202.82     30.09 o
   7   4   8      289.95      377.83     36.98 o
   8   4   8      261.97      259.14     35.65 o
   9   4   8      122.48      184.77     31.81 o
  10   4   8        4.02        8.55     28.87 o
  11   4   8      234.73      223.07     36.90 o
 -11   5   8       37.82        8.44     38.45 o
 -10   5   8     2845.04     2746.53    123.63 o
  -9   5   8      973.32     1050.91     87.55 o
  -8   5   8     2202.25     2175.71    108.89 o
  -7   5   8     4146.54     3886.64    127.76 o
  -6   5   8      465.08      428.05     47.75 o
  -5   5   8     5525.12     5224.48    152.62 o
  -4   5   8      196.58      207.89     35.95 o
  -3   5   8     5552.48     5501.52    182.15 o
  -2   5   8     2727.84     2475.85     77.63 o
  -1   5   8     1734.40     1826.17     84.01 o
   0   5   8     5071.60     5145.25    101.46 o
   1   5   8       73.41       38.00     25.44 o
   2   5   8     5455.79     5356.20    123.96 o
   3   5   8      921.42      884.64     49.98 o
   4   5   8     3790.66     3720.69     79.28 o
   5   5   8     3268.77     3211.49     77.56 o
   6   5   8      670.76      708.65     63.30 o
   7   5   8     3654.58     3838.09     94.90 o
   8   5   8       22.00       22.45     28.60 o
   9   5   8     2857.58     3025.88     89.96 o
  10   5   8      656.93      762.01     53.92 o
 -10   6   8      159.53      130.58     46.56 o
  -9   6   8      351.51      395.56     52.33 o
  -8   6   8      521.38      607.33     68.66 o
  -7   6   8       58.72       63.65     37.56 o
  -6   6   8      858.36     1068.12     69.01 o
  -5   6   8        2.47       51.39     35.01 o
  -4   6   8     1209.80     1347.57     91.22 o
  -3   6   8      271.00      344.81     44.15 o
  -2   6   8      613.74      718.53     46.07 o
  -1   6   8      791.47      881.00     35.16 o
   0   6   8       38.08       57.80     25.95 o
   1   6   8     1360.69     1399.88     72.11 o
   2   6   8      131.74       92.09     29.29 o
   3   6   8      852.70      956.09     52.53 o
   4   6   8      325.46      340.89     39.99 o
   5   6   8      351.51      428.05     31.10 o
   6   6   8      571.88      737.15     41.73 o
   7   6   8       70.89       75.47     35.22 o
   8   6   8      419.03      549.00     67.95 o
   9   6   8       35.64       30.83     31.58 o
  10   6   8      437.86      583.55     61.38 o
 -10   7   8     1844.41     1974.54    100.33 o
  -9   7   8      674.56      675.82     65.24 o
  -8   7   8      651.84      743.75     65.69 o
  -7   7   8     1292.37     1138.39    115.43 o
  -6   7   8      537.63      486.48     65.56 o
  -5   7   8     2612.79     2425.71    287.78 o
  -4   7   8       28.10       50.08     42.47 o
  -3   7   8     2396.19     2243.16     77.91 o
  -2   7   8     1117.13     1046.94     39.19 o
  -1   7   8     1440.80     1468.75     51.92 o
   0   7   8     1732.15     1672.17     84.79 o
   1   7   8      470.66      399.58     39.20 o
   2   7   8     2875.60     2556.69     83.14 o
   3   7   8      513.92      570.76     45.98 o
   4   7   8     1362.24     1274.48     64.36 o
   5   7   8      640.09      769.16     60.85 o
   6   7   8      356.19      364.57     33.59 o
   7   7   8     1651.67     1661.92     62.93 o
   8   7   8        2.11      -19.19     29.34 o
   9   7   8     1133.50     1116.38     91.20 o
  -9   8   8      960.96      962.32     76.19 o
  -8   8   8     1253.54     1177.78     78.53 o
  -7   8   8      170.56      212.32     47.84 o
  -6   8   8     1948.10     1935.08     96.99 o
  -5   8   8       10.14       15.00     36.87 o
  -4   8   8     1965.36     1792.25     91.52 o
  -3   8   8      791.29      819.25     42.59 o
  -2   8   8     1022.36     1094.96     46.93 o
  -1   8   8     1826.55     1833.14     58.08 o
   0   8   8      121.62      153.25     33.58 o
   1   8   8     2534.98     2571.07     85.37 o
   2   8   8      216.17      242.98     54.70 o
   3   8   8     2269.07     2252.58     94.95 o
   4   8   8     1863.64     1930.31     89.15 o
   5   8   8      510.87      529.13     51.08 o
   6   8   8     2082.35     2111.09     81.67 o
   7   8   8        7.19       16.39     27.85 o
   8   8   8     1761.48     1709.70     68.51 o
   9   8   8      232.84      310.74     42.58 o
  -8   9   8        4.71      -21.98     40.41 o
  -7   9   8       11.76       47.94     43.48 o
  -6   9   8        1.23       12.44     39.94 o
  -5   9   8      101.54       15.50     41.35 o
  -4   9   8       84.63      135.63     45.19 o
  -3   9   8       30.18       11.69     25.17 o
  -2   9   8       96.92       54.61     26.05 o
  -1   9   8      102.74      106.11     28.32 o
   0   9   8      245.90      229.51     32.04 o
   1   9   8       42.73        1.67     31.26 o
   2   9   8      232.92      179.83     38.15 o
   3   9   8       33.31        3.91     33.03 o
   4   9   8       50.96       49.57     35.03 o
   5   9   8        6.07      -13.37     33.53 o
   6   9   8       31.39       31.60     21.90 o
   7   9   8       63.83       55.62     29.80 o
   8   9   8        1.38       12.95     34.08 o
  -7  10   8      220.80      265.92     55.86 o
  -6  10   8     2676.19     2432.30    113.25 o
  -5  10   8       88.78       54.93     45.22 o
  -4  10   8     2590.20     2595.27     75.39 o
  -3  10   8     1157.82     1169.68     52.87 o
  -2  10   8     1602.13     1598.66     60.54 o
  -1  10   8     3112.39     3081.15     83.66 o
   0  10   8      501.82      541.49     41.25 o
   1  10   8     3166.36     3133.43     85.04 o
   2  10   8       55.57       61.91     37.00 o
   3  10   8     3084.64     3022.28    134.50 o
   4  10   8      940.25      883.20     62.39 o
   5  10   8     1172.40     1244.96     70.61 o
   6  10   8     1719.82     1674.86    240.61 o
   7  10   8       95.70       51.43     31.25 o
  -6  11   8       62.86       54.51     49.77 o
  -5  11   8      920.52     1005.29     62.48 o
  -4  11   8       51.23       78.76     30.57 o
  -3  11   8      806.59      901.63     50.51 o
  -2  11   8      426.97      443.28     40.65 o
  -1  11   8      449.89      445.53     42.15 o
   0  11   8      527.96      660.44     46.19 o
   1  11   8      133.57      170.84     33.54 o
   2  11   8     1132.18     1187.04     69.92 o
   3  11   8      113.30       70.40     39.20 o
   4  11   8      450.11      423.51     60.59 o
   5  11   8      141.25      159.01     53.72 o
  -4  12   8     1026.22     1051.32     54.94 o
  -3  12   8      274.06      250.09     39.09 o
  -2  12   8      731.65      740.45     48.35 o
  -1  12   8      852.50      819.97     50.21 o
   0  12   8      258.54      323.17     39.03 o
   1  12   8     1387.34     1379.71     69.44 o
   2  12   8        4.95      -24.65     31.69 o
   3  12   8      712.05      796.56     74.37 o
 -10   1   9      445.64      445.91     41.77 o
  -9   1   9     2715.54     2428.18     78.99 o
  -8   1   9       41.78       83.22     28.04 o
  -7   1   9     3779.97     3619.46    121.92 o
  -6   1   9      686.70      627.78     39.55 o
  -5   1   9     3494.70     3417.53     89.91 o
  -4   1   9     3278.49     3188.56     85.67 o
  -3   1   9     1223.65     1244.99     53.14 o
  -2   1   9     5177.28     5201.07    118.20 o
  -1   1   9        1.38       -7.82     23.04 o
   0   1   9     9141.06     8876.69    145.53 o
   1   1   9     1426.18     1376.05     43.74 o
   2   1   9     3515.47     3595.86     98.76 o
   3   1   9     3706.09     3669.97     81.78 o
   4   1   9      955.28      986.75     43.65 o
   5   1   9     5251.15     5221.13    176.49 o
   6   1   9       18.22       10.80     29.96 o
   7   1   9     2774.42     2833.98    114.63 o
   8   1   9      989.04     1078.77     62.59 o
   9   1   9     1357.67     1392.72    102.50 o
 -10   2   9      564.22      613.81     59.50 o
  -9   2   9        5.28       13.79     27.41 o
  -8   2   9     1017.82      983.04     53.96 o
  -7   2   9      312.01      363.09     36.96 o
  -6   2   9      588.94      629.98     42.91 o
  -5   2   9      861.74      771.46     45.00 o
  -4   2   9      340.88      414.50     39.16 o
  -3   2   9     1935.01     1848.57     80.64 o
  -2   2   9      102.81       80.39     27.06 o
  -1   2   9     2918.68     2887.78    110.50 o
   0   2   9      754.51      788.94     46.06 o
   1   2   9     2048.04     2139.53     90.15 o
   2   2   9     1948.71     1998.66     53.39 o
   3   2   9      462.33      444.77     30.28 o
   4   2   9     2928.62     2817.02    112.71 o
   5   2   9       15.40       75.91     30.31 o
   6   2   9     1617.23     1649.69     69.64 o
   7   2   9      377.40      441.49     39.18 o
   8   2   9     1056.93     1015.52     61.34 o
   9   2   9      770.89      784.77     60.28 o
 -10   3   9      290.94      349.39     42.88 o
  -9   3   9      739.06      745.62     52.28 o
  -8   3   9       15.43      -27.43     27.43 o
  -7   3   9     1476.55     1301.15     78.64 o
  -6   3   9      172.71      193.02     33.56 o
  -5   3   9      951.40      904.27     67.23 o
  -4   3   9      754.42      702.18     45.28 o
  -3   3   9      585.73      559.47     41.01 o
  -2   3   9     1878.44     1749.82     68.49 o
  -1   3   9        0.11       10.78     25.66 o
   0   3   9     1020.15     1102.06    105.25 o
   1   3   9      151.52      187.57     33.14 o
   2   3   9      915.69      945.27     52.08 o
   3   3   9      798.86      749.74     36.99 o
   4   3   9      196.71      221.62     29.34 o
   5   3   9      823.84      739.97     47.42 o
   6   3   9       14.55       15.53     25.17 o
   7   3   9      725.54      765.85     46.66 o
   8   3   9      187.32      203.66     36.19 o
   9   3   9      286.81      300.67     46.18 o
  -9   4   9      185.59      196.19     39.13 o
  -8   4   9     3023.45     3007.27     95.89 o
  -7   4   9       98.40       94.99     33.61 o
  -6   4   9     3667.67     3633.78    102.56 o
  -5   4   9     1623.90     1481.90     64.34 o
  -4   4   9     2333.21     2359.27     90.68 o
  -3   4   9     3675.19     3651.38     99.88 o
  -2   4   9      269.51      315.24     37.27 o
  -1   4   9     6678.12     6799.31    149.75 o
   0   4   9      221.45      221.07     35.48 o
   1   4   9     4550.26     4253.50    136.91 o
   2   4   9     2315.37     2279.89    172.75 o
   3   4   9     1827.15     1673.49     87.67 o
   4   4   9     3382.52     3398.10     85.40 o
   5   4   9       90.28       99.96     25.25 o
   6   4   9     3297.51     3446.45     86.41 o
   7   4   9      389.85      386.72     38.49 o
   8   4   9     1760.07     1827.60     69.52 o
   9   4   9      918.79      980.62     56.52 o
  -9   5   9       77.36      190.24     46.18 o
  -8   5   9        5.97       30.09     37.72 o
  -7   5   9       88.29       45.46     32.94 o
  -6   5   9       31.37       63.93     31.93 o
  -5   5   9       65.56       90.50     32.11 o
  -4   5   9       23.59       46.72     30.33 o
  -3   5   9       27.09       71.06     30.53 o
  -2   5   9       27.43       18.17     28.52 o
  -1   5   9        5.41       -8.95     39.87 o
   0   5   9      477.91      602.87     57.70 o
   1   5   9       15.13       91.34     38.61 o
   2   5   9      101.92      105.16     42.21 o
   3   5   9        6.02        1.70     39.68 o
   4   5   9       34.36       47.74     32.51 o
   5   5   9      188.75      162.55     24.76 o
   6   5   9        3.03       28.53     25.35 o
   7   5   9        9.81      -26.41     26.41 o
   8   5   9       17.49       57.05     32.52 o
  -8   6   9     2791.24     2804.77    117.10 o
  -7   6   9        2.28      -17.71     32.16 o
  -6   6   9     3749.11     3662.31    108.20 o
  -5   6   9     1113.52      979.92     57.19 o
  -4   6   9     2440.86     2277.09     82.57 o
  -3   6   9     2738.95     2784.71     90.63 o
  -2   6   9      743.75      851.74     52.63 o
  -1   6   9     4341.48     4237.48    232.41 o
   0   6   9       11.85        8.89     36.57 o
   1   6   9     3083.58     2913.31    217.72 o
   2   6   9      943.79      840.47     96.39 o
   3   6   9     1829.33     1784.70     82.60 o
   4   6   9     1860.06     1718.52    123.24 o
   5   6   9      273.60      312.00     51.37 o
   6   6   9     2220.55     2215.35     65.33 o
   7   6   9      120.80      130.97     31.21 o
   8   6   9     1239.29     1269.30     59.98 o
  -8   7   9        2.04       63.76     44.75 o
  -7   7   9     1752.12     1968.83    100.29 o
  -6   7   9      339.31      393.89     46.02 o
  -5   7   9     1027.13     1152.57     63.25 o
  -4   7   9      982.20     1054.16     59.55 o
  -3   7   9      630.38      577.69     50.80 o
  -2   7   9     2073.01     1969.50     95.02 o
  -1   7   9        3.93      -18.87     50.12 o
   0   7   9     1874.03     1984.87     99.55 o
   1   7   9      249.77      258.38     52.17 o
   2   7   9     1086.91     1138.39     61.57 o
   3   7   9      790.90      885.89     57.59 o
   4   7   9      301.68      230.30     42.66 o
   5   7   9     1164.69     1192.05     83.17 o
   6   7   9        8.91       11.66     37.58 o
   7   7   9      799.45      873.87     48.47 o
  -7   8   9        1.47        1.01     43.15 o
  -6   8   9      318.78      179.45     78.70 o
  -5   8   9      172.26      166.23     51.41 o
  -4   8   9      254.36      219.44     51.50 o
  -3   8   9      551.41      535.77    105.74 o
  -2   8   9        6.74       61.46     44.35 o
  -1   8   9      542.68      521.53     79.65 o
   0   8   9       24.86       41.63     44.66 o
   1   8   9      283.23      231.01     40.08 o
   2   8   9      376.51      299.68     44.11 o
   3   8   9      258.23      263.86     43.45 o
   4   8   9      511.78      471.73     50.94 o
   5   8   9        6.83       -7.83     36.95 o
   6   8   9      428.33      367.21     52.20 o
  -5   9   9     1131.68     1114.00     82.82 o
  -4   9   9     1890.16     1982.95    105.17 o
  -3   9   9      337.61      389.82     76.36 o
  -2   9   9     2891.19     2768.70    121.73 o
  -1   9   9       63.04       49.57     46.19 o
   0   9   9     2106.33     2266.66    114.10 o
   1   9   9      862.98      857.79     58.36 o
   2   9   9     1350.69     1290.34     70.57 o
   3   9   9     2015.19     1883.81     83.04 o
   4   9   9      236.14      325.44     48.02 o
   5   9   9     1765.88     1817.17     85.73 o
  -4  10   9       83.55      176.78     55.52 o
  -3  10   9      167.13      266.61     60.32 o
  -2  10   9       85.68       76.05     87.40 o
  -1  10   9      227.09      238.46     58.62 o
   0  10   9        1.54        2.04     36.75 o
   1  10   9      187.32      282.25     46.70 o
   2  10   9        4.02       36.16     38.86 o
   3  10   9      185.50      259.75     56.02 o
  -7   0  10     1064.10      863.49    104.94 o
  -6   0  10     1313.69     1271.85    122.03 o
  -5   0  10     2160.58     2240.38    149.11 o
  -4   0  10      394.47      406.56     83.25 o
  -3   0  10     3415.25     3674.34    190.19 o
  -2   0  10      262.48      190.29     69.16 o
  -1   0  10     3052.40     3055.40     90.29 o
   0   0  10      825.67      880.84     49.42 o
   1   0  10      809.89      887.60     67.46 o
   2   0  10     2562.89     2587.82     93.15 o
   3   0  10       29.78       50.38     34.00 o
   4   0  10     3007.66     3045.11    110.13 o
   5   0  10      537.14      412.66     65.86 o
   6   0  10     1336.12     1355.90    109.44 o
   7   0  10     1435.25     1173.51    107.14 o
  -7   1  10      127.26      145.61     48.55 o
  -6   1  10      168.50      185.95     45.26 o
  -5   1  10       23.74       33.12     23.53 o
  -4   1  10      138.19      163.17     27.38 o
  -3   1  10       16.18       11.58     23.27 o
  -2   1  10       99.46      122.87     30.42 o
  -1   1  10       89.32       84.24     26.96 o
   0   1  10       76.95       81.90     27.66 o
   1   1  10       98.71       87.84     26.61 o
   2   1  10       55.10       41.98     20.99 o
   3   1  10      190.35      214.01     33.88 o
   4   1  10       33.17       59.65     27.25 o
   5   1  10      221.61      204.50     43.42 o
   6   1  10      257.96      219.46     44.02 o
   7   1  10       20.26      -35.75     37.12 o
  -7   2  10      792.65      671.17     46.76 o
  -6   2  10      707.41      756.03     63.04 o
  -5   2  10     2062.41     1886.15     88.75 o
  -4   2  10       54.43       42.96     27.71 o
  -3   2  10     2502.99     2331.23     87.46 o
  -2   2  10      309.75      356.30     37.48 o
  -1   2  10     2533.57     2483.52     85.21 o
   0   2  10     1180.59     1250.68     66.24 o
   1   2  10      615.26      541.20     44.06 o
   2   2  10     2364.07     2223.83     79.66 o
   3   2  10       50.23       52.39     26.21 o
   4   2  10     2051.37     2008.33     90.41 o
   5   2  10      278.81      311.95     37.40 o
   6   2  10     1196.86     1238.67     62.71 o
   7   2  10      831.76      845.65     66.20 o
  -7   3  10      913.73      887.32     54.00 o
  -6   3  10     1472.48     1424.68     71.45 o
  -5   3  10      186.66      220.37     36.68 o
  -4   3  10     2011.15     1934.20     73.43 o
  -3   3  10       84.76      113.23     32.86 o
  -2   3  10     1757.72     1820.28     70.72 o
  -1   3  10      777.12      789.23     50.37 o
   0   3  10     1262.31     1259.03     61.22 o
   1   3  10     1400.78     1464.28     80.99 o
   2   3  10       20.10       24.46     37.74 o
   3   3  10     2052.78     2090.60    176.10 o
   4   3  10      102.57      111.81     26.74 o
   5   3  10     1849.92     1818.25     66.55 o
   6   3  10      866.35      951.86     54.89 o
  -6   4  10       17.59       37.82     33.47 o
  -5   4  10      440.81      433.40     44.72 o
  -4   4  10       29.00       38.39     31.64 o
  -3   4  10      290.90      273.09     41.45 o
  -2   4  10      127.47      103.33     33.90 o
  -1   4  10      336.14      279.59     39.02 o
   0   4  10      515.93      483.48     55.80 o
   1   4  10       92.42      123.32     43.82 o
   2   4  10      641.55      702.05     63.54 o
   3   4  10        5.01       -8.60     41.58 o
   4   4  10      203.51      226.50     53.34 o
   5   4  10       22.03       69.74     31.71 o
   6   4  10      206.04      205.46     34.35 o
  -6   5  10     2138.30     2082.97     83.48 o
  -5   5  10      367.60      385.13     44.87 o
  -4   5  10     4221.73     4101.81    114.71 o
  -3   5  10       30.57       98.38     34.88 o
  -2   5  10     4276.80     4298.50    116.76 o
  -1   5  10     1257.53     1154.55     75.82 o
   0   5  10     2828.93     2898.02    118.85 o
   1   5  10     3042.36     3213.54    126.49 o
   2   5  10      648.40      675.55     92.50 o
   3   5  10     3867.74     4015.23    148.64 o
   4   5  10       16.74      -13.02     45.28 o
   5   5  10     2476.58     2761.99    127.33 o
  -5   6  10      671.26      751.74     55.49 o
  -4   6  10        2.82       31.29     34.94 o
  -3   6  10      729.66      784.25     55.95 o
  -2   6  10       70.61      107.70     43.63 o
  -1   6  10      787.56      665.27     65.57 o
   0   6  10      377.63      329.77     55.40 o
   1   6  10      201.30      272.12     53.97 o
   2   6  10      411.12      364.79     60.22 o
   3   6  10       21.94      -15.92     43.25 o
   4   6  10      662.91      724.95     87.90 o
  -3   7  10       13.44       90.01     48.72 o
  -2   7  10     1563.53     1531.05    189.24 o
  -1   7  10      430.24      373.01     58.95 o
   0   7  10      851.82      887.58     77.99 o
   1   7  10     1180.73     1052.11     83.68 o
   2   7  10      294.55      281.18     59.64 o
   3   7  10     1379.17     1190.28    120.63 o
  -2   1  11     1556.18     1685.48     56.77 o
  -1   1  11     1917.96     1959.52     66.81 o
   0   1  11      250.86      297.23     35.41 o
   1   1  11     2126.90     2219.68     77.52 o
  -1   2  11      342.71      367.46     40.39 o
   0   2  11      992.58     1069.04     57.89 o
 
